# Supplementary material for: T-cell and antibody responses to first BNT162b2 vaccine dose in previously infected and SARS-CoV-2-naive UK health-care workers: a multicentre prospective cohort study
Source: Lancet Microbe. 2022 Jan;3(1):e21–31. doi: 10.1016/S2666-5247(21)00275-5 (PMC8577846; doi:10.1016/S2666-5247(21)00275-5)
Supplement: Supplementary appendix [file mmc2.csv]

Participant	ELISpot_type	S1_SHEF_SFU_V1plus28	S2_SHEF_SFU_V1plus28	S3_SHEF_SFU_V1plus28	S4_SHEF_SFU.V1plus28	Spike_total_fresh_V1plus28	M_SHEF_SFU_V1plus28	N_SHEF_SFU_V1plus28	CEF_PITCH_SFU_V1plus28	S1_PITCH_SFU_V1plus28	S2_PITCH_SFU_V1plus28	Spike_total_frozen_V1plus28	MN_PITCH_SFU_V1plus28	S1_SHEF_SFU_baseline	S2_SHEF_SFU_baseline	S3_SHEF_SFU_baseline	S4_SHEF_SFU_baseline	Spike_total_fresh_baseline	M_SHEF_SFU_V1plus28.1	N_SHEF_SFU_V1plus28.1	CEF_PITCH_SFU_baseline	S1_PITCH_SFU_baseline	S2_PITCH_SFU_baseline	Spike_total_frozen_baseline	MN_PITCH_SFU_baseline	Dose2_plus28_PITCH_S1_SFU	Dose2_plus28_PITCH_S2_SFU	Spike_total_frozen_V2plus28	Dose2_plus28_PITCH_M_N_SFU	Dose2_plus28_CEF_SFU	S_229E_S_baseline	Cov_1S_baseline	Cov2_RBD_MSD_baseline	Cov_2N_MSD_baseline	Cov_2S_MSD_baseline	HKU1_S_baseline	MERS_S_baseline	NL63_S_baseline	OC43_S_baseline	Cov_2S_BAU_baseline	Cov_2N_BAU_baseline	Cov2_RBD_BAU_baseline	S_229E_S_V1plus28	Cov_1S_V1plus28	Cov2_RBD_MSD_V1plus28	Cov_2N_MSD_V1plus28	Cov_2S_MSD_V1plus28	HKU1_S_V1plus28	MERS_S_V1plus28
1	Frozen	NA	NA	NA	NA	NA	NA	NA	0	0	2	2	0	NA	NA	NA	NA	NA	NA	NA	95	0	0	0	0	NA	NA	NA	NA	NA	17122.87435	106.0301685	334.4077827	1698.537982	85.20116132	7015.391684	198.8066665	2118.205596	44378.40279	0.768027611	4.012795982	9.095891689	18948.34843	13645.35001	15684.27488	1625.550017	55340.53846	50848.1474	12688.78951
2	Frozen	NA	NA	NA	NA	NA	NA	NA	0	40	15	55	0	NA	NA	NA	NA	NA	NA	NA	0	0	0	0	0	NA	NA	NA	NA	NA	NA	NA	NA	NA	NA	NA	NA	NA	NA	NA	NA	NA	1861.604415	1779.25984	6491.134599	38.39707038	27008.02151	3257.007137	1212.071591
3	Frozen	NA	NA	NA	NA	NA	NA	NA	0	15	12	27	1219	NA	NA	NA	NA	NA	NA	NA	413	0	0	0	0	NA	NA	NA	NA	NA	31911.00495	34.76320084	46.92209452	26.4774438	86.71191524	25079.87851	117.9319079	2515.562253	6222.049536	0.781645979	0.062552961	1.276280971	30472.51663	7625.902522	28291.14074	22.15042919	79535.14365	31928.9054	16712.56202
4	Frozen	NA	NA	NA	NA	NA	NA	NA	6	22	13	35	21	NA	NA	NA	NA	NA	NA	NA	2	7	10	17	0	NA	NA	NA	NA	NA	6307.321554	41.13856325	102.2782559	759.2058423	38.97235689	2270.156302	38.68309284	1865.605519	19461.54891	0.35130796	1.793623802	2.78196856	12071.88623	4894.12264	19401.64928	1278.766598	44881.00262	7544.559323	4526.596715
5	Frozen	NA	NA	NA	NA	NA	NA	NA	14	35	38	73	0	NA	NA	NA	NA	NA	NA	NA	3.3	3.3	3.3	6.6	0	NA	NA	NA	NA	NA	NA	NA	NA	NA	NA	NA	NA	NA	NA	NA	NA	NA	3492.628478	17522.01284	38869.28098	1357.228113	83392.94236	6207.548156	4637.11761
6	Frozen	NA	NA	NA	NA	NA	NA	NA	273	153	105	258	7	NA	NA	NA	NA	NA	NA	NA	52	195	195	390	273.4	NA	NA	NA	NA	NA	18349.93325	11081.65228	23258.35199	23484.07836	54253.36846	29883.53367	408.0580875	5887.816467	71679.22892	489.0553643	55.48113513	632.6271741	17049.89057	109615.8574	209347.9315	17150.0301	539402.4413	27470.22029	4194.423444
7	Frozen	NA	NA	NA	NA	NA	NA	NA	288	92	57	149	13	NA	NA	NA	NA	NA	NA	NA	38	132	127	259	287.5	NA	NA	NA	NA	NA	16557.32124	874.4216477	1649.98016	5549.795011	4788.733044	9884.548552	166.1299172	2899.113217	48900.59329	43.16700787	13.11139071	44.87946035	14048.94835	45572.70875	104960.0078	3846.907225	261009.6058	13641.46173	10639.3976
8	Frozen	NA	NA	NA	NA	NA	NA	NA	154	78	205	283	8	NA	NA	NA	NA	NA	NA	NA	1	22	55	77	154.1	NA	NA	NA	NA	NA	22018.74945	529.2150832	933.8111957	57654.53587	2653.416356	7694.852969	221.2489522	1688.150793	35556.19444	23.91865315	136.208841	25.39966452	20094.51329	40346.53228	124896.516	37916.39347	255347.5871	8859.497401	1277.81337
9	Frozen	NA	NA	NA	NA	NA	NA	NA	0	28	40	68	436	NA	NA	NA	NA	NA	NA	NA	668	0	2	2	0	NA	NA	NA	NA	NA	28669.01179	1754.02073	995.4112895	291.3948144	3193.869406	10000.90639	6085.320023	4857.449969	41303.39436	28.79045136	0.688420249	27.07518707	33807.46748	56321.7331	93936.15261	273.811144	210012.2528	38917.14164	35955.48843
10	Frozen	NA	NA	NA	NA	NA	NA	NA	8	62	60	122	0	NA	NA	NA	NA	NA	NA	NA	5	3	2	5	0	NA	NA	NA	NA	NA	NA	NA	NA	NA	NA	NA	NA	NA	NA	NA	NA	NA	16486.82293	65639.75542	113123.8834	8273.009829	101848.0623	40777.97466	44140.26322
11	Frozen	NA	NA	NA	NA	NA	NA	NA	12	68	50	118	40	NA	NA	NA	NA	NA	NA	NA	6	0	0	0	0	NA	NA	NA	NA	NA	NA	NA	NA	NA	NA	NA	NA	NA	NA	NA	NA	NA	15486.46657	76287.9292	123784.9035	13574.21276	97914.45751	10632.61707	9281.157061
12	Frozen	NA	NA	NA	NA	NA	NA	NA	0	12	17	29	3	NA	NA	NA	NA	NA	NA	NA	3	3	0	3	0	NA	NA	NA	NA	NA	16203.67224	3588.597614	263.7969463	199.0080936	857.5700196	5339.716885	155.2811454	3204.999632	24309.96222	7.730381177	0.470156621	7.175276939	19534.15075	9726.79006	18659.16542	210.6810239	68917.737	25021.6544	30850.43341
13	Frozen	NA	NA	NA	NA	NA	NA	NA	7	77	32	109	11	NA	NA	NA	NA	NA	NA	NA	1	5	0	5	0	NA	NA	NA	NA	NA	NA	NA	NA	NA	NA	NA	NA	NA	NA	NA	NA	NA	30027.89371	3668.222552	17341.19968	107.9554744	56176.88471	56815.70515	5339.639701
14	Frozen	NA	NA	NA	NA	NA	NA	NA	13	40	52	92	0	NA	NA	NA	NA	NA	NA	NA	9	5	13	18	0	NA	NA	NA	NA	NA	41396.79919	70.48824224	249.4368385	417.7188944	158.9536087	41648.43379	289.5523766	7056.388948	48331.02804	1.432853244	0.986860888	6.784682007	48447.12499	7994.012342	17886.87725	497.9711458	65279.91227	81685.71079	26822.47368
15	Frozen	NA	NA	NA	NA	NA	NA	NA	8	0	3	3	0	NA	NA	NA	NA	NA	NA	NA	0	2	0	2	0	NA	NA	NA	NA	NA	10988.42998	49.05206897	140.7811358	169.8200994	61.17512365	1133.048989	288.9519951	1652.996944	8529.91206	0.551450043	0.401199985	3.829246894	13799.21149	3553.756541	9041.566739	173.9819989	37520.34061	2576.342696	2476.04205
16	Frozen	NA	NA	NA	NA	NA	NA	NA	48	107	75	182	15	NA	NA	NA	NA	NA	NA	NA	70	173	178	351	32.5	NA	NA	NA	NA	NA	26650.2734	3082.085731	3811.178333	3116.647121	10850.56213	18260.58773	367.5721881	6253.443711	40194.40204	97.8100672	7.363078823	103.6640507	28660.63838	113936.2631	138007.4026	3296.068301	108218.4148	60781.94565	2618.297162
17	Frozen	NA	NA	NA	NA	NA	NA	NA	29	35	15	50	0	NA	NA	NA	NA	NA	NA	NA	176	0	5	5	28.3	NA	NA	NA	NA	NA	13661.70353	27.05757552	112.1795381	2618.822771	6.7900331	14186.24045	78.8691885	1410.112691	11695.53943	0.061207298	6.186968796	3.051283436	14801.65128	1163.132155	4885.34284	2684.9251	16996.65579	17567.39631	217.8546055
18	Frozen	NA	NA	NA	NA	NA	NA	NA	27	68	10	78	0	NA	NA	NA	NA	NA	NA	NA	10.8	20	8.3	28.3	0	NA	NA	NA	NA	NA	17083.63186	26.24610356	132.4735998	28.78346022	17.26131713	14940.94373	72.94605348	1899.310707	26916.20805	0.155598444	0.068000925	3.603281915	19081.28145	5013.666078	26418.95436	27.7128079	77571.19642	18070.80008	444.9884305
19	Frozen	NA	NA	NA	NA	NA	NA	NA	0	3	20	23	111	NA	NA	NA	NA	NA	NA	NA	16	0	0	0	0	NA	NA	NA	NA	NA	23732.27119	14.83672662	246.0189135	43.98097438	40.48405913	4240.876545	70.79001693	1333.037971	14893.52961	0.364934876	0.103905052	6.691714447	18503.94582	4980.617061	3089.23771	53.00417608	14583.13021	7659.369667	10556.98382
20	Frozen	NA	NA	NA	NA	NA	NA	NA	0	35	7	42	0	NA	NA	NA	NA	NA	NA	NA	NA	NA	NA	0	NA	NA	NA	NA	NA	NA	NA	NA	NA	NA	NA	NA	NA	NA	NA	NA	NA	NA	19957.85477	2062.215271	3306.978115	138.8122564	11218.95582	71920.83671	732.670209
21	Frozen	NA	NA	NA	NA	NA	NA	NA	264	67	70	137	7	NA	NA	NA	NA	NA	NA	NA	3	90	67	157	264.1	NA	NA	NA	NA	NA	13616.60132	5021.365773	4317.855381	256424.6292	6454.147851	18507.04997	94.69539516	3772.549127	41769.10504	58.17953277	605.8031865	117.4456664	14989.41653	30773.37666	100314.5942	107605.2581	175320.0459	14357.78878	435.7509185
22	NA	NA	NA	NA	NA	NA	NA	NA	NA	NA	NA	NA	NA	NA	NA	NA	NA	NA	NA	NA	NA	NA	NA	NA	NA	NA	NA	NA	NA	NA	NA	NA	NA	NA	NA	NA	NA	NA	NA	NA	NA	NA	18618.05957	3434.465751	10973.81218	84.85365578	33112.33741	6192.858273	2911.113461
23	Frozen	NA	NA	NA	NA	NA	NA	NA	13	73	50	123	NA	NA	NA	NA	NA	NA	NA	NA	NA	NA	NA	0	NA	NA	NA	NA	NA	NA	NA	NA	NA	NA	NA	NA	NA	NA	NA	NA	NA	NA	NA	NA	NA	NA	NA	NA	NA
24	Frozen	NA	NA	NA	NA	NA	NA	NA	0	13	13	26	13	NA	NA	NA	NA	NA	NA	NA	NA	NA	NA	0	NA	NA	NA	NA	NA	NA	NA	NA	NA	NA	NA	NA	NA	NA	NA	NA	NA	NA	22222.64047	561.1664806	1339.725601	122.7018434	3144.424123	4890.899845	376.2375512
25	Frozen	NA	NA	NA	NA	NA	NA	NA	0	2	17	19	11	NA	NA	NA	NA	NA	NA	NA	NA	NA	NA	0	NA	NA	NA	NA	NA	NA	NA	NA	NA	NA	NA	NA	NA	NA	NA	NA	NA	NA	21358.99961	764.1817142	4502.21252	792.8232109	14649.59274	7921.672387	1385.824872
26	Frozen	NA	NA	NA	NA	NA	NA	NA	15	3	28	31	NA	NA	NA	NA	NA	NA	NA	NA	NA	NA	NA	0	NA	NA	NA	NA	NA	NA	NA	NA	NA	NA	NA	NA	NA	NA	NA	NA	NA	NA	9306.208771	2523.953003	3366.152914	646.8037808	18341.85794	18525.37292	613.2061994
27	Frozen	NA	NA	NA	NA	NA	NA	NA	0	90	82	172	93	NA	NA	NA	NA	NA	NA	NA	NA	NA	NA	0	NA	NA	NA	NA	NA	NA	NA	NA	NA	NA	NA	NA	NA	NA	NA	NA	NA	NA	8247.732009	81034.925	129600.545	1298.839086	361304.0214	32474.34065	8288.894479
28	NA	NA	NA	NA	NA	NA	NA	NA	NA	NA	NA	NA	NA	NA	NA	NA	NA	NA	NA	NA	NA	NA	NA	NA	NA	NA	NA	NA	NA	NA	11088.63513	945.8630424	431.8560554	29878.64226	2164.060832	6852.071179	390.339304	1584.796441	69654.84633	19.50746264	70.58829234	11.74648471	9358.660755	22757.00986	45959.0285	26984.97895	91240.19018	16025.59813	3485.636219
29	FROZEN	NA	NA	NA	NA	NA	NA	NA	3	12	5	17	18	NA	NA	NA	NA	NA	NA	NA	4	2	0	2	0	NA	NA	NA	NA	NA	14408.47204	1353.397964	336.3531799	1040.648566	4879.275785	11685.12141	1732.660647	1884.332776	46197.94971	43.983186	2.458532237	9.148806493	20987.33845	51357.68165	204885.1309	1311.192925	410562.1395	20960.54493	11758.9412
30	FROZEN	NA	NA	NA	NA	NA	NA	NA	481	172	215	387	111	NA	NA	NA	NA	NA	NA	NA	315	87	50	137	145	NA	NA	NA	NA	NA	34342.03418	21011.28668	28150.38469	20828.92725	92298.56534	70160.16114	4654.91977	2997.476342	149610.2859	832.005639	49.20834063	765.6904636	51305.75315	342699.3023	547239.3472	22703.1527	980098.1334	152543.583	171016.4298
31	FROZEN	NA	NA	NA	NA	NA	NA	NA	827	3	5	8	0	NA	NA	NA	NA	NA	NA	NA	798	0	0	0	0	NA	NA	NA	NA	NA	10660.45769	235.7268311	111.8914657	168.0538193	69.44457223	20095.62924	33.27149627	7403.860621	31817.31184	0.625993215	0.397027148	3.043447867	4816.310085	601.6861947	2599.870659	115.7187384	10330.68148	9416.234565	116.984831
32	FROZEN	NA	NA	NA	NA	NA	NA	NA	129	235	115	350	122	NA	NA	NA	NA	NA	NA	NA	86	88	43	131	163	NA	NA	NA	NA	NA	21831.23774	17315.78674	20893.67063	23146.65808	73472.64189	48127.2498	10008.34769	10271.53154	47162.80393	662.3033862	54.68397971	568.3078411	23456.13137	116108.8838	422348.2037	19292.12486	675567.435	60163.01634	57196.55046
33	FROZEN	NA	NA	NA	NA	NA	NA	NA	187	73	58	131	32	NA	NA	NA	NA	NA	NA	NA	408	0	10	10	0	NA	NA	NA	NA	NA	13045.34444	94.17807261	50.756891	142.0795754	66.144433	10847.34954	465.9884814	2383.1447	70764.86434	0.596244817	0.335662997	1.380587435	17351.48219	3730.851233	9877.061807	174.2009589	45768.75798	18150.21693	816.8078647
34	FROZEN	NA	NA	NA	NA	NA	NA	NA	235	60	8	68	0	NA	NA	NA	NA	NA	NA	NA	182	0	0	0	0	NA	NA	NA	NA	NA	40714.84257	69.03491971	52.1681191	28.25354197	64.86034527	11946.55604	119.6810472	19498.97793	24356.01469	0.584669684	0.066748993	1.41897284	30348.93605	4446.618218	8570.402474	19.19142778	34108.22338	9002.525413	185.9164254
35	FROZEN	NA	NA	NA	NA	NA	NA	NA	148	47	17	64	8	NA	NA	NA	NA	NA	NA	NA	136	0	0	0	0	NA	NA	NA	NA	NA	26245.77367	1237.2772	988.3540749	7235.917267	7637.579829	16937.56976	1554.523304	4448.7899	84694.11586	68.84732674	17.09485454	26.88323084	31997.21342	107002.2333	220147.5297	8622.778812	461626.3604	44174.09169	5844.833272
36	FROZEN	NA	NA	NA	NA	NA	NA	NA	809	253	122	375	34	NA	NA	NA	NA	NA	NA	NA	83	33	20	53	3	NA	NA	NA	NA	NA	120789.6069	2969.156954	1038.764862	23615.16644	8323.087037	68780.4528	2920.812396	15804.83225	159880.443	75.02668458	55.79083071	28.25440425	90935.67788	108771.4066	308605.9784	14914.74139	642141.4501	98974.34755	145829.0774
37	FROZEN	NA	NA	NA	NA	NA	NA	NA	28	75	33	108	28	NA	NA	NA	NA	NA	NA	NA	6	0	3	3	0	NA	NA	NA	NA	NA	18188.4552	2880.382127	2232.092679	10523.65835	14770.89415	23322.15054	1568.780237	997.6860135	30274.36674	133.1490601	24.86214285	60.71292087	17331.40042	109673.7946	228905.1644	7494.300434	561962.0978	59760.68429	53826.87375
38	FROZEN	NA	NA	NA	NA	NA	NA	NA	8	52	88	140	16	NA	NA	NA	NA	NA	NA	NA	13	0	0	0	10	NA	NA	NA	NA	NA	8155.678852	1220.180989	1205.877233	2364.755888	3924.941997	21356.57327	201.2472773	5019.874505	39414.97652	35.38054857	5.586735785	32.79986074	6653.936124	63704.64709	130487.039	1168.602084	316938.5578	19039.27607	11509.05663
39	FROZEN	NA	NA	NA	NA	NA	NA	NA	90	18	0	18	13	NA	NA	NA	NA	NA	NA	NA	14	0	0	0	12	NA	NA	NA	NA	NA	10241.53059	683.4073023	651.7500016	1311.105537	3243.961559	7550.827272	1413.565498	1951.018202	36707.46529	29.24199634	3.097486831	17.72760004	8950.75976	47004.81918	128810.6516	789.6946792	246522.0409	6618.695659	3457.044767
40	FROZEN	NA	NA	NA	NA	NA	NA	NA	1010	22	33	55	8	NA	NA	NA	NA	NA	NA	NA	292	0	0	0	2	NA	NA	NA	NA	NA	8137.504697	115.113698	97.61750483	63.88233068	84.25663861	13906.32543	957.4902696	2449.684341	49690.95525	0.759513414	0.150922006	2.655196131	7509.264511	16585.36809	27942.11804	46.40295229	99894.36235	41779.6301	69091.27341
41	FROZEN	NA	NA	NA	NA	NA	NA	NA	329	28	70	98	0	NA	NA	NA	NA	NA	NA	NA	216	0	3	3	0	NA	NA	NA	NA	NA	12867.26127	44.9442444	39.99938475	74.27345791	28.6201256	46367.85032	41.92304071	2083.605915	26505.50014	0.257989989	0.175471044	1.087983265	13502.87698	216.7841219	1258.101362	84.58244769	5735.037189	51626.01041	126.7498595
42	FROZEN	NA	NA	NA	NA	NA	NA	NA	523	7	12	19	5	NA	NA	NA	NA	NA	NA	NA	423	0	NA	0	0	NA	NA	NA	NA	NA	19870.84997	144.6184911	40.31901701	594.9493145	169.1517297	30993.81497	40.11850002	10444.84236	54630.89165	1.524782021	1.405567756	1.096677263	16576.95072	5875.957861	3260.351552	494.8162044	14207.33148	36230.52516	181.424075
43	FROZEN	NA	NA	NA	NA	NA	NA	NA	37	3	30	33	24	NA	NA	NA	NA	NA	NA	NA	3	25	0	25	5	NA	NA	NA	NA	NA	15845.58404	684.3830053	269.8682502	167.5254941	98.42423435	4916.423448	498.9015428	6352.664694	20023.79549	0.88722417	0.39577898	7.340416405	16523.16127	3904.004586	10617.08166	143.4681765	35365.95522	15257.16579	16328.14149
44	FROZEN	NA	NA	NA	NA	NA	NA	NA	0	0	12	12	0	NA	NA	NA	NA	NA	NA	NA	0	0	17	17	0	NA	NA	NA	NA	NA	9922.376516	26.19347035	35.71984628	92.29510316	25.86580553	5763.986453	228.7945652	1940.490358	62173.50456	0.233161761	0.218047181	0.971579819	7325.373228	23181.57005	11165.76136	152.4082743	92385.60568	50784.03583	192742.0998
45	FROZEN	NA	NA	NA	NA	NA	NA	NA	118	28	8	36	3	NA	NA	NA	NA	NA	NA	NA	58	3	0	3	0	NA	NA	NA	NA	NA	47807.80448	1066.375231	654.0092949	43734.26091	3068.78115	26715.85174	485.3636096	11430.34222	34023.84769	27.66287008	103.3221914	17.78905282	42346.45552	82314.32961	94845.53721	36012.67603	257528.491	32355.09053	69188.06822
46	FROZEN	NA	NA	NA	NA	NA	NA	NA	606	95	105	200	26	NA	NA	NA	NA	NA	NA	NA	529	30	8	38	0	NA	NA	NA	NA	NA	17598.16607	1661.086688	425.0577281	560.1708144	5342.389649	1563.004026	360.0736001	2623.932823	9675.552858	48.15782669	1.323403549	11.5615702	32393.23908	63700.12907	119153.3829	595.8210388	183550.7369	3036.098679	908.5311762
47	FROZEN	NA	NA	NA	NA	NA	NA	NA	104	113	23	136	27	NA	NA	NA	NA	NA	NA	NA	123	72	47	119	45	NA	NA	NA	NA	NA	9491.864726	17454.63603	37409.437	3375.858308	94601.11772	10963.96258	648.5960685	15675.9108	150110.4242	852.761504	7.975465253	1017.536686	10615.15577	123131.1786	506112.698	3154.656492	903691.1017	29356.22197	109547.0883
48	FROZEN	NA	NA	NA	NA	NA	NA	NA	423	82	58	140	6	NA	NA	NA	NA	NA	NA	NA	147	2	0	2	0	NA	NA	NA	NA	NA	11030.91794	530.4267231	1199.376537	13932.97777	3675.730416	6545.898235	90.43469369	1581.270517	11171.84576	33.13408418	32.91665998	32.62304181	10609.81906	60156.1088	133159.5201	9404.045836	343725.7601	6760.498873	623.9556613
49	FROZEN	NA	NA	NA	NA	NA	NA	NA	56	87	68	155	51	NA	NA	NA	NA	NA	NA	NA	18	12	10	22	0	NA	NA	NA	NA	NA	28991.33046	463.8908724	1339.279293	3483.233459	3854.828297	1660.402763	758.8013753	4538.49741	21168.27671	34.74852365	8.229139047	36.42839677	40652.66367	110153.474	180226.833	4476.72285	484551.3462	7399.621404	6058.502092
50	FROZEN	NA	NA	NA	NA	NA	NA	NA	128	5	5	10	0	NA	NA	NA	NA	NA	NA	NA	472	0	10	10	0	NA	NA	NA	NA	NA	4008.932198	23.49228305	33.04072496	993.322282	49.45702937	3000.947749	328.6442932	1808.765347	18320.99218	0.445819793	2.346723891	0.898707719	4485.006699	2810.217223	16558.91853	1085.012153	43091.16376	9829.693005	3954.997442
51	FROZEN	NA	NA	NA	NA	NA	NA	NA	4	270	415	685	64	NA	NA	NA	NA	NA	NA	NA	0	33	48	81	27	NA	NA	NA	NA	NA	25514.83909	1911.066837	3282.71133	19427.19894	10429.89057	71821.71319	7510.988104	3620.883378	165443.081	94.01801357	45.8967575	89.28974818	47898.29548	119261.5397	220398.2341	28456.56809	533782.6918	137959.4367	61008.54485
52	FROZEN	NA	NA	NA	NA	NA	NA	NA	108	410	157	567	41	NA	NA	NA	NA	NA	NA	NA	83	38	17	55	8	NA	NA	NA	NA	NA	43446.46076	589.2861994	219.6767268	500.1307561	1721.63022	7760.459172	472.8585084	7553.148228	42489.30473	15.5192667	1.181558911	5.975206969	33931.30821	73529.23495	156659.186	398.6642124	359614.2813	7248.562913	4671.289386
53	FROZEN	NA	NA	NA	NA	NA	NA	NA	20	2	30	32	8	NA	NA	NA	NA	NA	NA	NA	0	3	2	5	0	NA	NA	NA	NA	NA	11441.87692	42.10987571	39.10460377	193.0485019	62.29237508	13744.43951	36.66406141	8226.081289	33473.96347	0.561521267	0.456077086	1.063645223	15302.88818	5303.80213	15238.89285	237.105378	51504.77568	20389.5601	7573.130585
54	FROZEN	NA	NA	NA	NA	NA	NA	NA	7	87	32	119	34	NA	NA	NA	NA	NA	NA	NA	18	50	8	58	20	NA	NA	NA	NA	NA	11466.97486	1523.801716	6275.628849	40873.88486	19135.39562	4846.002218	49.5254808	3826.232389	80836.9777	172.4919234	96.56455298	170.6971047	17010.5664	105217.5446	187000.0027	29572.31725	437700.7148	9857.865031	927.1198194
55	FROZEN	NA	NA	NA	NA	NA	NA	NA	NA	90	182	272	25	NA	NA	NA	NA	NA	NA	NA	NA	13	43	56	5	NA	NA	NA	NA	NA	7059.830435	2391.779897	1257.29665	677.256838	5214.059609	6627.016439	2309.853818	1751.238373	42168.9065	47.00102305	1.60001928	34.19846888	8408.762395	87553.02497	186280.0977	445.5128452	385047.5429	11515.07495	22957.08249
56	FROZEN	NA	NA	NA	NA	NA	NA	NA	71	0	0	0	13	NA	NA	NA	NA	NA	NA	NA	54	0	0	0	0	NA	NA	NA	NA	NA	5677.75114	7.513034513	22.23040342	214.3348158	20.42361783	4704.841302	17.0397621	1528.097129	10448.76553	0.184104326	0.506366002	0.604666973	8700.586304	833.7526002	7858.355254	309.7181985	19541.22338	7172.417976	320.3801498
57	FROZEN	NA	NA	NA	NA	NA	NA	NA	0	85	180	265	13	NA	NA	NA	NA	NA	NA	NA	9	10	17	27	2	NA	NA	NA	NA	NA	57026.78692	6985.953211	5116.017868	13904.22792	16124.48384	55236.69238	45302.29917	9058.180753	345120.5832	145.3507043	32.84873846	139.155686	57374.5143	123281.5849	419067.8712	15176.27331	792589.4631	40868.43099	164715.5926
58	FROZEN	NA	NA	NA	NA	NA	NA	NA	41	78	47	125	26	NA	NA	NA	NA	NA	NA	NA	73	17	0	17	33	NA	NA	NA	NA	NA	25188.83523	3373.758683	1940.090676	19096.48527	6970.922719	35307.31777	6417.654496	2630.163927	82222.38828	62.83788908	45.11544645	52.77046639	19081.4037	50068.99078	74171.13102	8216.806375	210667.6662	30736.06322	20027.8643
59	FROZEN	NA	NA	NA	NA	NA	NA	NA	168	10	25	35	3	NA	NA	NA	NA	NA	NA	NA	566	0	0	0	3	NA	NA	NA	NA	NA	31088.59374	47.84247826	35.65602441	92.12176252	57.22147711	13057.99112	415.0417527	6776.985818	107588.0945	0.515810744	0.217637664	0.969843864	29099.54356	3771.975148	20777.72477	148.0682123	53861.13247	28628.50766	7477.743484
60	FROZEN	NA	NA	NA	NA	NA	NA	NA	9	103	83	186	17	NA	NA	NA	NA	NA	NA	NA	0	NA	0	0	0	NA	NA	NA	NA	NA	43966.7142	81.85455402	77.00474139	26.61296397	73.27229785	15201.06887	86.30623317	4820.14814	142555.2025	0.660497428	0.062873127	2.094528966	48764.65942	4182.345439	6539.718692	38.18911957	28055.08694	29579.04537	45331.53249
61	FROZEN	NA	NA	NA	NA	NA	NA	NA	NA	185	218	403	92	NA	NA	NA	NA	NA	NA	NA	803	NA	NA	0	46	NA	NA	NA	NA	NA	34652.67476	4357.008779	7260.512652	4764.60237	22865.48544	11505.22074	244.1869568	11806.48912	47478.5246	206.1160188	11.2563731	197.4859441	42164.50211	106943.2035	472949.7844	5352.119224	878847.4888	20770.89142	5264.492264
62	FROZEN	NA	NA	NA	NA	NA	NA	NA	29	173	185	358	147	NA	NA	NA	NA	NA	NA	NA	0	43	22	65	12	NA	NA	NA	NA	NA	12056.75884	16356.85848	2769.17813	1774.00644	25759.45547	26751.84807	463.1662228	12648.78335	111335.4782	232.2030915	4.191090215	75.32164514	15920.8808	84695.32569	82648.42561	2108.561401	268893.3118	83825.87451	1722.299984
63	FROZEN	NA	NA	NA	NA	NA	NA	NA	323	60	28	88	3	NA	NA	NA	NA	NA	NA	NA	205	0	0	0	0	NA	NA	NA	NA	NA	11232.26179	29.84703718	94.59635777	288.1483673	61.51489	38268.16979	36.06824969	2154.858601	31000.58023	0.554512794	0.680750518	2.573020931	9136.390241	2684.592033	8311.445244	242.8760791	42064.65681	41820.78572	576.1740224
64	FROZEN	NA	NA	NA	NA	NA	NA	NA	63	48	50	98	13	NA	NA	NA	NA	NA	NA	NA	0	0	0	0	0	NA	NA	NA	NA	NA	10249.70185	41.66039941	132.1065401	234.0809249	35.95357021	1731.778893	999.0929457	2723.815327	12989.63664	0.324095754	0.553016185	3.593297891	21009.90425	7651.856214	69867.87252	541.9133046	103921.1803	29786.37639	27827.49559
65	FROZEN	NA	NA	NA	NA	NA	NA	NA	13	8	23	31	3	NA	NA	NA	NA	NA	NA	NA	1	0	0	0	0	NA	NA	NA	NA	NA	20652.8385	133.0952435	245.4161821	181.5724927	93.18059974	43851.12989	964.6838203	8567.901205	117742.0113	0.839956549	0.428965014	6.675320153	13548.38196	27141.88406	17769.56512	127.0851187	76751.19672	99306.98397	94714.78831
66	FROZEN	NA	NA	NA	NA	NA	NA	NA	83	17	8	25	8	NA	NA	NA	NA	NA	NA	NA	24	0	0	0	0	NA	NA	NA	NA	NA	30923.93982	183.7352005	241.9740888	54.84912035	91.67449313	24621.55284	202.8156406	2849.428045	78497.22316	0.826380074	0.129581047	6.581695215	21328.2551	2657.142021	12092.77502	45.29387378	30408.43526	19696.22052	2770.735824
67	FROZEN	NA	NA	NA	NA	NA	NA	NA	232	0	0	0	0	NA	NA	NA	NA	NA	NA	NA	161	0	0	0	0	NA	NA	NA	NA	NA	29934.22117	36.81005147	296.5974113	38.0526609	34.14209066	10105.35826	102.401706	11023.44953	47146.22039	0.30776656	0.089899411	8.067449587	32898.64257	2249.539343	4466.203082	127.2850203	16387.21548	11264.16205	441.470447
68	FROZEN	NA	NA	NA	NA	NA	NA	NA	299	0	0	0	0	NA	NA	NA	NA	NA	NA	NA	173	0	0	0	0	NA	NA	NA	NA	NA	3876.627544	46.1762272	62.4529887	308.817049	41.93405375	1831.850165	47.89172267	3183.515056	4006.322435	0.378005542	0.729580278	1.698721293	4934.443208	1354.559973	4899.961202	434.5058415	17131.80789	4020.65388	178.779144
69	FROZEN	NA	NA	NA	NA	NA	NA	NA	0	0	0	0	0	NA	NA	NA	NA	NA	NA	NA	0	0	NA	0	0	NA	NA	NA	NA	NA	27159.70756	19.69017506	176.5909806	90.49686279	19.50662522	3508.356888	125.2883986	2642.525893	9132.689691	0.175838293	0.213798838	4.803274672	28974.97155	2525.810544	4986.262486	88.58571524	10095.69762	7695.922423	2434.956407
70	NA	NA	NA	NA	NA	NA	NA	NA	NA	NA	NA	NA	NA	NA	NA	NA	NA	NA	NA	NA	NA	NA	NA	NA	NA	NA	NA	NA	NA	NA	1807.064198	40.74337067	20.96319154	15.94126442	12.22550253	5459.357635	26.33420194	2445.852855	40479.54739	0.110204173	0.037661237	0.57019881	1320.952846	441.1488968	2986.209847	11.25762539	5898.517976	4114.095907	26.70558212
71	FROZEN	NA	NA	NA	NA	NA	NA	NA	464	13	32	45	0	NA	NA	NA	NA	NA	NA	NA	507	0	0	0	0	NA	NA	NA	NA	NA	14501.05491	40.74337067	155.0340657	293.6625589	36.16247915	12854.83851	73.19773817	1691.989175	8409.458427	0.325978919	0.693777795	4.216926587	13269.9084	2668.010605	9603.94662	289.0347043	34946.54318	13108.47844	338.1193195
72	FROZEN	NA	NA	NA	NA	NA	NA	NA	5	18	3	21	0	NA	NA	NA	NA	NA	NA	NA	158	0	2	2	0	NA	NA	NA	NA	NA	141327.8803	171.2072836	2082.676524	90.19515153	141.9906107	26684.28599	459.5001967	2431.016887	63690.76795	1.279943934	0.213086045	56.64880145	145754.9116	5088.275208	19797.2315	152.1311508	55001.17701	46717.02117	7313.91264
73	FROZEN	NA	NA	NA	NA	NA	NA	NA	69	2	0	2	0	NA	NA	NA	NA	NA	NA	NA	68	0	0	0	0	NA	NA	NA	NA	NA	17058.81645	44.73706509	134.7811062	211.9178084	17.25087567	3679.926016	129.9118225	4810.105286	47941.10579	0.155504322	0.500655822	3.666046089	17666.806	763.9911195	4953.649099	226.5657344	11943.36429	6375.792864	2352.1404
74	FROZEN	NA	NA	NA	NA	NA	NA	NA	57	20	140	160	0	NA	NA	NA	NA	NA	NA	NA	73	5	NA	5	8	NA	NA	NA	NA	NA	105148.7967	182.9003651	1074.703485	201.2172882	120.6301937	42757.84918	1084.342075	14546.11767	94982.3842	1.087395032	0.475375843	29.23193479	84521.01817	8388.204072	47867.94517	184.9484642	90779.29225	55819.63364	36203.18857
75	FROZEN	NA	NA	NA	NA	NA	NA	NA	270	3	2	5	3	NA	NA	NA	NA	NA	NA	NA	348	0	3	3	1	NA	NA	NA	NA	NA	5269.709975	171.4643851	57.87389493	30.78630103	38.45906301	19102.69802	72.00629824	1225.732231	25926.74272	0.346680982	0.072732636	1.574169942	4841.090869	5005.144972	16717.39312	22.76696261	49585.61085	22108.20788	1257.518779
76	FROZEN	NA	NA	NA	NA	NA	NA	NA	438	20	82	102	3	NA	NA	NA	NA	NA	NA	NA	486	5	2	7	1	NA	NA	NA	NA	NA	23379.54016	53.95089334	221.6291651	48.24533452	25.68704475	16841.12593	309.9390634	3050.786261	43031.72308	0.231550361	0.113979603	6.028313291	18682.18037	1452.351704	5488.295022	41.42113283	17209.11928	14447.28005	540.9177908
77	FROZEN	NA	NA	NA	NA	NA	NA	NA	38	23	17	40	10	NA	NA	NA	NA	NA	NA	NA	NA	NA	NA	0	NA	NA	NA	NA	NA	NA	NA	NA	NA	NA	NA	NA	NA	NA	NA	NA	NA	NA	30195.95679	26303.93235	60682.20152	2808.238174	123480.6163	70730.67194	3446.301783
78	NA	NA	NA	NA	NA	NA	NA	NA	NA	NA	NA	NA	NA	NA	NA	NA	NA	NA	NA	NA	NA	NA	NA	NA	NA	NA	NA	NA	NA	NA	23302.31152	1697.972941	1981.198694	18843.5851	7448.485913	15920.8623	681.1590701	3705.329033	114169.8166	67.14278016	44.5179698	53.88860448	31867.00566	148901.8603	423619.0893	11901.28677	970201.1956	45239.89427	52722.88749
79	FROZEN	NA	NA	NA	NA	NA	NA	NA	121	25	108	133	23	NA	NA	NA	NA	NA	NA	NA	73	2	NA	2	11	NA	NA	NA	NA	NA	49181.62545	3530.886749	1962.850463	5681.62945	14664.00382	64437.77252	1501.934654	10667.67143	41631.4133	132.1855201	13.42284958	53.38953259	47415.46412	237009.5729	668792.0128	8548.268222	1370126.095	104552.9146	52160.52454
80	NA	NA	NA	NA	NA	NA	NA	NA	NA	NA	NA	NA	NA	NA	NA	NA	NA	NA	NA	NA	NA	NA	NA	NA	NA	NA	NA	NA	NA	NA	26285.73286	54.98045422	53.11303954	129.4022554	178.1556419	140822.6438	104.8123503	1546.30807	64763.14352	1.605945858	0.305712828	1.444674675	22229.31215	2755.876978	14169.13943	546.1652948	40720.00513	189985.4295	273.0345147
81	Frozen	NA	NA	NA	NA	NA	NA	NA	NA	NA	NA	NA	NA	NA	NA	NA	NA	NA	NA	NA	NA	NA	NA	NA	NA	8	15	23	3	42	NA	NA	NA	NA	NA	NA	NA	NA	NA	NA	NA	NA	87929.07793	26549.06067	61126.11599	259.4318445	79362.52985	71795.24845	4916.893491
82	Frozen	NA	NA	NA	NA	NA	NA	NA	NA	NA	NA	NA	NA	NA	NA	NA	NA	NA	NA	NA	NA	NA	NA	NA	NA	98	120	218	2	123	NA	NA	NA	NA	NA	NA	NA	NA	NA	NA	NA	NA	22048.08263	1916.882941	2441.470549	53.10996644	8908.390465	6374.819784	2961.953048
83	Frozen	NA	NA	NA	NA	NA	NA	NA	568.3	63.3	95	158.3	46.7	NA	NA	NA	NA	NA	NA	NA	1200.8	21.7	23.3	45	50	NA	NA	NA	NA	NA	74513.47875	2449.205945	11599.94992	5260.985275	28709.85398	66786.22528	2033.961585	18689.29384	121393.5611	258.7988266	12.42907771	315.5186378	153335.6296	191446.4686	559384.2139	4691.880511	912008.5339	129463.0231	30969.75533
84	Frozen	NA	NA	NA	NA	NA	NA	NA	422.5	103.3	73.3	176.6	41.7	NA	NA	NA	NA	NA	NA	NA	80	0	0	0	10	NA	NA	NA	NA	NA	73202.93572	4326.923412	4265.734226	21162.91027	13138.33821	11642.80641	3117.205094	14164.19297	111583.6158	118.4327344	49.99737551	116.0279709	73302.77578	205676.2173	526086.2208	16808.10519	1014556.46	19665.34544	41453.53366
85	Frozen	NA	NA	NA	NA	NA	NA	NA	188.3	93.3	130	223.3	55	NA	NA	NA	NA	NA	NA	NA	253	32	37	69	58	NA	NA	NA	NA	NA	92133.5071	7111.333824	8152.730629	14158.66902	25751.60074	56233.04073	4301.046717	11889.9352	27227.14961	232.1322867	33.44985556	221.7542731	105156.2743	238610.6568	628615.2074	14505.15852	1011447.579	92941.70941	87372.45361
86	Frozen	NA	NA	NA	NA	NA	NA	NA	45	401.7	293.3	695	88.3	NA	NA	NA	NA	NA	NA	NA	49.2	58.3	58.3	116.6	95	NA	NA	NA	NA	NA	27704.9592	3733.687858	5462.894173	3157.187004	15268.06023	62607.64161	3465.728637	31435.54847	103307.424	137.6306572	7.458854297	148.5907215	28381.57275	286577.4791	1124572.384	2713.322264	1052130.316	87977.86278	28111.20451
87	Frozen	NA	NA	NA	NA	NA	NA	NA	415	68.3	71.7	140	33.3	NA	NA	NA	NA	NA	NA	NA	485.8	18.3	18.3	36.6	18.3	NA	NA	NA	NA	NA	16504.04738	2753.320713	5096.512934	6422.586323	14501.09511	15478.23116	4084.686966	7528.287821	46218.23697	130.7170145	15.17336019	138.6251518	23115.21907	266570.3288	652115.7507	7015.707909	999457.4097	44748.24481	55293.22942
88	Frozen	NA	NA	NA	NA	NA	NA	NA	120	453.3	330	783.3	166.7	NA	NA	NA	NA	NA	NA	NA	27.5	110	60	170	101.7	NA	NA	NA	NA	NA	36449.60947	7487.854823	9376.571942	9165.805837	38892.18823	12161.44562	2335.932664	1071.719198	100818.4188	350.5852968	21.65421629	255.0427568	39949.63322	50543.71774	148854.0451	8429.451056	416892.5695	13034.76255	4090.004347
89	Frozen	NA	NA	NA	NA	NA	NA	NA	213.3	48.3	65	113.3	25	NA	NA	NA	NA	NA	NA	NA	205.8	35	20	55	53.3	NA	NA	NA	NA	NA	14259.16153	598.5258012	3077.873378	1036.161875	5815.703648	8574.442471	404.6069547	12649.43207	57347.11236	52.42441431	2.44793243	83.71815588	20869.93022	53489.75617	152474.8906	1434.744859	397901.6483	14252.86279	2064.087219
90	Frozen	NA	NA	NA	NA	NA	NA	NA	0	85	53.3	138.3	36.7	NA	NA	NA	NA	NA	NA	NA	2.5	31.7	8.3	40	60	NA	NA	NA	NA	NA	87682.2114	9526.426676	2412.501671	44118.25169	17946.69368	34873.12862	18055.27093	3551.307755	90100.64815	161.7766245	104.2293696	65.62004545	54700.20632	54176.92473	180989.6299	22871.14441	414742.1922	24808.38828	24371.56823
91	Frozen	NA	NA	NA	NA	NA	NA	NA	4.2	66.7	36.7	103.4	36.7	NA	NA	NA	NA	NA	NA	NA	NA	NA	NA	0	NA	NA	NA	NA	NA	NA	22299.41091	3879.196995	3020.397868	11648.82063	11583.75696	8591.383854	273.7261397	2170.673108	31856.74645	104.4192949	27.52033874	82.15482201	22966.77778	156272.4127	549635.9372	10690.26405	934760.4415	10614.87225	8007.257037
92	Frozen	NA	NA	NA	NA	NA	NA	NA	240	61.7	68.3	130	63.3	NA	NA	NA	NA	NA	NA	NA	71.7	15	13.3	28.3	26.7	NA	NA	NA	NA	NA	104234.1862	5937.959637	9586.780234	2433.490832	27141.90716	47960.9082	4192.377307	22205.88036	60220.07239	244.664906	5.749122091	260.7604224	106898.3494	123913.4839	276380.4643	1855.154566	630149.5916	67387.22867	46002.76046
93	Frozen	NA	NA	NA	NA	NA	NA	NA	135	55	21.7	76.7	31.7	NA	NA	NA	NA	NA	NA	NA	51.7	15	0	15	31.7	NA	NA	NA	NA	NA	71118.16997	5410.423504	23619.05506	10584.57697	45257.36369	14884.89828	1642.599977	5381.812299	54041.23824	407.962807	25.00606309	642.4382976	48529.58283	70833.62143	406396.609	9949.407801	437597.47	36933.59957	4534.926568
94	Frozen	NA	NA	NA	NA	NA	NA	NA	565.8	100	160	260	138.3	NA	NA	NA	NA	NA	NA	NA	287.5	25	40	65	93.3	NA	NA	NA	NA	NA	71460.88877	5785.779095	3551.644651	5521.61958	12422.95259	50567.82186	7503.066456	4402.754789	122268.9784	111.9840441	13.04482626	96.60473451	47785.51072	165836.0015	298847.9986	3080.793951	660998.2953	88249.18251	15235.33528
95	Frozen	NA	NA	NA	NA	NA	NA	NA	129.2	48.3	75	123.3	41.7	NA	NA	NA	NA	NA	NA	NA	183.3	3.3	10	13.3	43.3	NA	NA	NA	NA	NA	16344.33919	3972.900009	830.1939024	7483.429673	6384.96486	14333.82761	7322.218776	5723.630079	46467.28914	57.55589752	17.6796026	22.58127415	19622.18458	84147.38712	168137.5449	5357.856858	394120.9136	30635.97626	51103.57104
96	Frozen	NA	NA	NA	NA	NA	NA	NA	15.8	188.3	35	223.3	13.3	NA	NA	NA	NA	NA	NA	NA	25.8	56.7	21.7	78.4	35	NA	NA	NA	NA	NA	27805.90066	2913.974383	5346.25654	56497.9993	14751.14563	9466.980738	7348.106102	2444.867375	58896.46935	132.9710413	133.4765233	145.4181779	19726.09232	151259.5197	388778.2713	32485.26494	892618.7281	12251.4606	8722.006138
97	Frozen	NA	NA	NA	NA	NA	NA	NA	622.5	5	13.3	18.3	11.7	NA	NA	NA	NA	NA	NA	NA	NA	NA	NA	0	NA	NA	NA	NA	NA	NA	13741.62957	59.21024975	36.52588282	186.9864075	55.13319569	16816.02904	38.74572917	6872.511689	75975.77507	0.496986378	0.441755388	0.993504013	9502.472764	2920.397525	5357.010451	103.1473629	18663.50474	13496.46961	7282.946074
98	Frozen	NA	NA	NA	NA	NA	NA	NA	320.8	23.3	43.3	66.6	21.7	NA	NA	NA	NA	NA	NA	NA	NA	NA	NA	0	NA	NA	NA	NA	NA	NA	39921.44191	4135.421867	3700.678394	1852.489151	13888.03661	8351.028119	7742.619865	3552.751691	83253.78725	125.19073	4.376505619	100.6584523	30333.3959	74353.46111	215053.7202	1149.146466	406571.3481	14183.45176	33358.25934
99	Frozen	NA	NA	NA	NA	NA	NA	NA	NA	NA	NA	NA	NA	NA	NA	NA	NA	NA	NA	NA	NA	NA	NA	NA	NA	513	208	721	0	321	NA	NA	NA	NA	NA	NA	NA	NA	NA	NA	NA	NA	NA	NA	NA	NA	NA	NA	NA
100	Frozen	NA	NA	NA	NA	NA	NA	NA	20	248.3	43.3	291.6	1.7	NA	NA	NA	NA	NA	NA	NA	119.2	131.7	36.7	168.4	26.7	NA	NA	NA	NA	NA	11453.50595	295.9290215	3237.904509	5669.306744	6891.69367	4832.569862	243.9299197	8128.603459	31225.36716	62.1236958	13.39373718	88.07100264	11965.03127	64199.10433	313162.1315	4056.030161	439015.7482	5588.467746	814.006989
101	Frozen	NA	NA	NA	NA	NA	NA	NA	50.8	83.3	30	113.3	28.3	NA	NA	NA	NA	NA	NA	NA	24.2	25	8.3	33.3	16.7	NA	NA	NA	NA	NA	15557.93663	887.7773793	2447.795834	1958.856417	6510.068621	12850.40486	195.5807305	2305.554277	26983.41617	58.68361857	4.627798285	66.58004668	17359.94255	83636.62396	524829.7152	1355.777329	455070.8505	17414.3245	10093.7289
102	Frozen	NA	NA	NA	NA	NA	NA	NA	1015	236.7	580	816.7	130	NA	NA	NA	NA	NA	NA	NA	453.3	18.3	21.7	40	70	NA	NA	NA	NA	NA	60139.49684	2769.66659	2625.067605	6944.546934	8511.182928	7086.984441	1367.887275	3865.750002	40261.12232	76.72223468	16.40649213	71.40183886	61943.82951	83803.45789	347701.3254	3342.815127	457091.2712	36128.78599	18257.99916
103	Frozen	NA	NA	NA	NA	NA	NA	NA	NA	NA	NA	NA	NA	NA	NA	NA	NA	NA	NA	NA	NA	NA	NA	NA	NA	118	100	218	18	1133	NA	NA	NA	NA	NA	NA	NA	NA	NA	NA	NA	NA	NA	NA	NA	NA	NA	NA	NA
104	NA	NA	NA	NA	NA	NA	NA	NA	NA	NA	NA	NA	NA	NA	NA	NA	NA	NA	NA	NA	NA	NA	NA	NA	NA	NA	NA	NA	NA	NA	NA	NA	NA	NA	NA	NA	NA	NA	NA	NA	NA	NA	35626.41712	3693.753411	35247.52557	2480.263675	54731.68949	11525.6641	3340.042932
105	NA	NA	NA	NA	NA	NA	NA	NA	NA	NA	NA	NA	NA	NA	NA	NA	NA	NA	NA	NA	NA	NA	NA	NA	NA	NA	NA	NA	NA	NA	NA	NA	NA	NA	NA	NA	NA	NA	NA	NA	NA	NA	NA	NA	NA	NA	NA	NA	NA
106	Frozen	NA	NA	NA	NA	NA	NA	NA	200	141.7	148.3	290	63.3	NA	NA	NA	NA	NA	NA	NA	66.7	50	30	80	25	NA	NA	NA	NA	NA	74223.05837	4415.866338	8521.154883	6229.620075	20570.53684	36254.01205	337.8543018	4197.957387	95087.15373	185.4286964	14.71747743	231.7754128	80879.16446	84341.74895	350582.2674	5760.325019	450873.5717	49333.62947	18527.64456
107	Frozen	NA	NA	NA	NA	NA	NA	NA	259.2	91.7	118.3	210	53.3	NA	NA	NA	NA	NA	NA	NA	323.3	40	53.3	93.3	71.7	NA	NA	NA	NA	NA	25778.40834	1230.0233	2671.798976	5492.282814	7867.000271	7298.468436	106.5448697	5813.436916	58100.97782	70.91538816	12.97551815	72.67293215	20537.20767	78820.3232	90620.53494	1793.183151	97441.39912	22290.45513	12996.24702
108	Frozen	NA	NA	NA	NA	NA	NA	NA	680	193.3	243.3	436.6	73.3	NA	NA	NA	NA	NA	NA	NA	145.8	1.7	25	26.7	20	NA	NA	NA	NA	NA	17634.83401	8313.321657	499.8754961	2001.850384	12794.04687	35880.16923	12682.60732	1689.529419	50611.56173	115.3291939	4.729371532	13.59661349	13981.65176	52212.95752	76742.95767	684.9473924	91680.79712	29929.881	14238.01074
109	NA	NA	NA	NA	NA	NA	NA	NA	NA	NA	NA	NA	NA	NA	NA	NA	NA	NA	NA	NA	NA	NA	NA	NA	NA	NA	NA	NA	NA	NA	9418.197273	38.06895525	25.0313133	31.97932909	13.062736	1014.096547	23.09388032	1205.662697	19193.35918	0.117751235	0.075551165	0.680851722	17561.96246	2775.350205	6482.477869	78.92804618	19160.13435	11408.384	4246.401677
110	Frozen	NA	NA	NA	NA	NA	NA	NA	91.7	10	18.3	28.3	0	NA	NA	NA	NA	NA	NA	NA	169.2	16.7	15	31.7	13.3	NA	NA	NA	NA	NA	18446.58075	19.80156694	59.63165029	24.86656066	75.76858375	37081.41336	26.53037298	4883.298813	14174.01895	0.682999662	0.05874725	1.621980888	23345.36798	2921.275289	10610.06359	23.93333993	35000.58992	45593.85725	4589.830809
111	Frozen	NA	NA	NA	NA	NA	NA	NA	335	21.7	23.3	45	10	NA	NA	NA	NA	NA	NA	NA	463.3	0	3.3	3.3	18.3	NA	NA	NA	NA	NA	20736.41815	17.06651545	113.0617796	62.35606815	22.96527352	10629.04049	24.01939758	567.7543101	29459.19096	0.207015537	0.147316211	3.075280405	23050.73785	978.7295114	7850.99543	58.834004	18338.32682	12466.57415	3810.804941
112	Frozen	NA	NA	NA	NA	NA	NA	NA	454.2	3.3	16.7	20	5	NA	NA	NA	NA	NA	NA	NA	274.2	0	0	0	0	NA	NA	NA	NA	NA	16902.01164	36.47188917	51.78973771	574.906183	55.13584914	2965.929399	65.70173296	1183.983862	11523.18256	0.497010297	1.358215857	1.408680866	18866.19552	2166.837846	14160.65583	649.487248	34193.66917	4629.39141	2791.213627
113	NA	NA	NA	NA	NA	NA	NA	NA	NA	NA	NA	NA	NA	NA	NA	NA	NA	NA	NA	NA	NA	NA	NA	NA	NA	NA	NA	NA	NA	NA	5935.05015	26.36010862	53.0609281	119.2650408	102.841022	1121.156836	29.3698842	3065.625649	17470.65951	0.927038355	0.281763659	1.443257244	9850.582327	3866.496194	14426.28885	138.5338669	41549.36081	3429.753227	431.0262275
114	Frozen	NA	NA	NA	NA	NA	NA	NA	126.7	8.3	1.7	10	1.7	NA	NA	NA	NA	NA	NA	NA	225	10	6.7	16.7	6.7	NA	NA	NA	NA	NA	5246.438514	9.029474679	11.85610036	83.52305037	18.81363887	520.1029898	26.00187999	802.4366974	3497.572421	0.169591516	0.197323206	0.32248593	4174.149101	864.0787788	7763.91055	55.89689851	15681.23158	2292.611994	4541.837765
115	Frozen	NA	NA	NA	NA	NA	NA	NA	249.2	15	38.3	53.3	11.7	NA	NA	NA	NA	NA	NA	NA	272.5	35	23.3	58.3	0	NA	NA	NA	NA	NA	23794.01408	24.86249424	151.2211117	37.21595787	31.78836854	2835.661124	78.6965213	1866.888871	35240.38075	0.286549436	0.0879227	4.113214238	24930.47456	3140.443485	16632.72517	43.87494878	38891.43919	5784.130343	5416.497347
116	Frozen	NA	NA	NA	NA	NA	NA	NA	187.5	78.3	11.7	90	13.3	NA	NA	NA	NA	NA	NA	NA	380	33.3	23.3	56.6	8.3	NA	NA	NA	NA	NA	22692.3978	12.46979975	48.74821808	78.00864154	20.0485168	7905.608025	17.00538767	2557.426352	4437.095235	0.180723059	0.184295416	1.325951532	23590.64986	4750.979318	15966.43269	70.4808843	37334.45519	9166.159349	9809.131066
117	Frozen	NA	NA	NA	NA	NA	NA	NA	349.2	16.7	16.7	33.4	0	NA	NA	NA	NA	NA	NA	NA	397.5	1.7	0	1.7	6.7	NA	NA	NA	NA	NA	58461.87654	15.89185429	76.87045505	112.778084	40.41753896	3835.459334	146.0431099	4051.72283	12671.47277	0.364335244	0.266438223	2.090876377	54763.02069	1827.857594	11993.6553	115.1904434	33654.62702	5891.295107	3876.194914
118	Frozen	NA	NA	NA	NA	NA	NA	NA	139.2	8.3	11.7	20	6.7	NA	NA	NA	NA	NA	NA	NA	315.8	8.3	10	18.3	6.7	NA	NA	NA	NA	NA	17077.38663	11.11871928	32.16369929	7.542740775	10.22896365	2482.09068	8.974427834	1300.653425	4586.535684	0.092206801	0.017819725	0.874852621	30720.52101	2356.485964	17830.05509	13.54642512	42114.97682	4432.978703	549.6615431
119	Frozen	NA	NA	NA	NA	NA	NA	NA	265	18.3	0	18.3	0	NA	NA	NA	NA	NA	NA	NA	520	21.7	23.3	45	16.7	NA	NA	NA	NA	NA	NA	NA	NA	NA	NA	NA	NA	NA	NA	NA	NA	NA	NA	NA	NA	NA	NA	NA	NA
120	Frozen	NA	NA	NA	NA	NA	NA	NA	15	8.3	10	18.3	5	NA	NA	NA	NA	NA	NA	NA	10	8.3	5	13.3	3.3	NA	NA	NA	NA	NA	17499.54484	35.2043031	64.15366185	67.55070533	146.4258243	4207.195194	56.70078201	4627.734462	43994.14589	1.319924216	0.159588541	1.744979602	12010.84504	3478.981134	19356.90771	51.1093401	64953.2848	4324.950063	3280.610504
121	Frozen	NA	NA	NA	NA	NA	NA	NA	43.3	18.3	8.3	26.6	1.7	NA	NA	NA	NA	NA	NA	NA	74.2	15	16.7	31.7	10	NA	NA	NA	NA	NA	8993.716542	12.69469965	17.92726355	32.57107914	11.81289267	7088.868217	25.1429294	811.9063544	23117.62506	0.10648479	0.076949174	0.487621569	8889.144326	2920.869709	17477.83179	38.56576254	53856.90989	11163.13506	3063.34526
122	Frozen	NA	NA	NA	NA	NA	NA	NA	405.8	25	11.7	36.7	3.3	NA	NA	NA	NA	NA	NA	NA	552.5	0	1.7	1.7	5	NA	NA	NA	NA	NA	62757.9694	23.58539198	85.22251779	33.33169932	39.39764724	5411.620629	238.3946415	4323.070258	53621.61915	0.355141649	0.07874614	2.318052484	54247.93353	10018.48759	16948.33634	125.0828276	60953.49316	17505.51313	25354.84
123	NA	NA	NA	NA	NA	NA	NA	NA	NA	NA	NA	NA	NA	NA	NA	NA	NA	NA	NA	NA	NA	NA	NA	NA	NA	NA	NA	NA	NA	NA	NA	NA	NA	NA	NA	NA	NA	NA	NA	NA	NA	NA	82410.08496	10472.70434	49894.52365	100.2007616	74459.3153	72708.9899	1812.840301
124	NA	NA	NA	NA	NA	NA	NA	NA	NA	NA	NA	NA	NA	NA	NA	NA	NA	NA	NA	NA	NA	NA	NA	NA	NA	NA	NA	NA	NA	NA	NA	NA	NA	NA	NA	NA	NA	NA	NA	NA	NA	NA	NA	NA	NA	NA	NA	NA	NA
125	Frozen	NA	NA	NA	NA	NA	NA	NA	NA	NA	NA	NA	NA	NA	NA	NA	NA	NA	NA	NA	NA	NA	NA	NA	NA	90	72	162	18	838	NA	NA	NA	NA	NA	NA	NA	NA	NA	NA	NA	NA	NA	NA	NA	NA	NA	NA	NA
126	Frozen	NA	NA	NA	NA	NA	NA	NA	NA	NA	NA	NA	NA	NA	NA	NA	NA	NA	NA	NA	NA	NA	NA	NA	NA	25	27	52	7	28	NA	NA	NA	NA	NA	NA	NA	NA	NA	NA	NA	NA	NA	NA	NA	NA	NA	NA	NA
127	Frozen	NA	NA	NA	NA	NA	NA	NA	NA	NA	NA	NA	NA	NA	NA	NA	NA	NA	NA	NA	NA	NA	NA	NA	NA	100	68	168	13	183	NA	NA	NA	NA	NA	NA	NA	NA	NA	NA	NA	NA	NA	NA	NA	NA	NA	NA	NA
128	NA	NA	NA	NA	NA	NA	NA	NA	NA	NA	NA	NA	NA	NA	NA	NA	NA	NA	NA	NA	NA	NA	NA	NA	NA	NA	NA	NA	NA	NA	NA	NA	NA	NA	NA	NA	NA	NA	NA	NA	NA	NA	NA	NA	NA	NA	NA	NA	NA
129	NA	NA	NA	NA	NA	NA	NA	NA	NA	NA	NA	NA	NA	NA	NA	NA	NA	NA	NA	NA	NA	NA	NA	NA	NA	NA	NA	NA	NA	NA	NA	NA	NA	NA	NA	NA	NA	NA	NA	NA	NA	NA	NA	NA	NA	NA	NA	NA	NA
130	Frozen	NA	NA	NA	NA	NA	NA	NA	NA	NA	NA	NA	NA	NA	NA	NA	NA	NA	NA	NA	NA	NA	NA	NA	NA	57	52	109	3	46	NA	NA	NA	NA	NA	NA	NA	NA	NA	NA	NA	NA	NA	NA	NA	NA	NA	NA	NA
131	Frozen	NA	NA	NA	NA	NA	NA	NA	NA	NA	NA	NA	NA	NA	NA	NA	NA	NA	NA	NA	NA	NA	NA	NA	NA	48	50	98	27	31	NA	NA	NA	NA	NA	NA	NA	NA	NA	NA	NA	NA	NA	NA	NA	NA	NA	NA	NA
132	Frozen	NA	NA	NA	NA	NA	NA	NA	NA	NA	NA	NA	NA	NA	NA	NA	NA	NA	NA	NA	NA	NA	NA	NA	NA	380	125	505	8	231	NA	NA	NA	NA	NA	NA	NA	NA	NA	NA	NA	NA	NA	NA	NA	NA	NA	NA	NA
133	Frozen	NA	NA	NA	NA	NA	NA	NA	NA	NA	NA	NA	NA	NA	NA	NA	NA	NA	NA	NA	NA	NA	NA	NA	NA	67	63	130	13	62	NA	NA	NA	NA	NA	NA	NA	NA	NA	NA	NA	NA	NA	NA	NA	NA	NA	NA	NA
134	NA	NA	NA	NA	NA	NA	NA	NA	NA	NA	NA	NA	NA	NA	NA	NA	NA	NA	NA	NA	NA	NA	NA	NA	NA	NA	NA	NA	NA	NA	NA	NA	NA	NA	NA	NA	NA	NA	NA	NA	NA	NA	NA	NA	NA	NA	NA	NA	NA
135	Frozen	NA	NA	NA	NA	NA	NA	NA	NA	NA	NA	NA	NA	NA	NA	NA	NA	NA	NA	NA	NA	NA	NA	NA	NA	53	105	158	13	1078	NA	NA	NA	NA	NA	NA	NA	NA	NA	NA	NA	NA	NA	NA	NA	NA	NA	NA	NA
136	Frozen	NA	NA	NA	NA	NA	NA	NA	NA	NA	NA	NA	NA	NA	NA	NA	NA	NA	NA	NA	NA	NA	NA	NA	NA	3	0	3	5	308	NA	NA	NA	NA	NA	NA	NA	NA	NA	NA	NA	NA	NA	NA	NA	NA	NA	NA	NA
137	Frozen	NA	NA	NA	NA	NA	NA	NA	NA	NA	NA	NA	NA	NA	NA	NA	NA	NA	NA	NA	NA	NA	NA	NA	NA	53	62	115	38	261	NA	NA	NA	NA	NA	NA	NA	NA	NA	NA	NA	NA	NA	NA	NA	NA	NA	NA	NA
138	Frozen	NA	NA	NA	NA	NA	NA	NA	NA	NA	NA	NA	NA	NA	NA	NA	NA	NA	NA	NA	NA	NA	NA	NA	NA	48	33	81	0	968	NA	NA	NA	NA	NA	NA	NA	NA	NA	NA	NA	NA	NA	NA	NA	NA	NA	NA	NA
139	NA	NA	NA	NA	NA	NA	NA	NA	NA	NA	NA	NA	NA	NA	NA	NA	NA	NA	NA	NA	NA	NA	NA	NA	NA	NA	NA	NA	NA	NA	NA	NA	NA	NA	NA	NA	NA	NA	NA	NA	NA	NA	NA	NA	NA	NA	NA	NA	NA
140	Frozen	NA	NA	NA	NA	NA	NA	NA	NA	NA	NA	NA	NA	NA	NA	NA	NA	NA	NA	NA	NA	NA	NA	NA	NA	128	42	170	0	38	NA	NA	NA	NA	NA	NA	NA	NA	NA	NA	NA	NA	NA	NA	NA	NA	NA	NA	NA
141	NA	NA	NA	NA	NA	NA	NA	NA	NA	NA	NA	NA	NA	NA	NA	NA	NA	NA	NA	NA	NA	NA	NA	NA	NA	NA	NA	NA	NA	NA	NA	NA	NA	NA	NA	NA	NA	NA	NA	NA	NA	NA	67055.51728	9960.367169	13272.30695	732.9225477	44151.69113	150410.5023	34720.0957
142	NA	NA	NA	NA	NA	NA	NA	NA	NA	NA	NA	NA	NA	NA	NA	NA	NA	NA	NA	NA	NA	NA	NA	NA	NA	NA	NA	NA	NA	NA	NA	NA	NA	NA	NA	NA	NA	NA	NA	NA	NA	NA	NA	NA	NA	NA	NA	NA	NA
143	Frozen	NA	NA	NA	NA	NA	NA	NA	NA	NA	NA	NA	NA	NA	NA	NA	NA	NA	NA	NA	NA	NA	NA	NA	NA	258	315	573	15	248	NA	NA	NA	NA	NA	NA	NA	NA	NA	NA	NA	NA	NA	NA	NA	NA	NA	NA	NA
144	Frozen	NA	NA	NA	NA	NA	NA	NA	NA	NA	NA	NA	NA	NA	NA	NA	NA	NA	NA	NA	NA	NA	NA	NA	NA	140	157	297	8	59	NA	NA	NA	NA	NA	NA	NA	NA	NA	NA	NA	NA	NA	NA	NA	NA	NA	NA	NA
145	NA	NA	NA	NA	NA	NA	NA	NA	NA	NA	NA	NA	NA	NA	NA	NA	NA	NA	NA	NA	NA	NA	NA	NA	NA	NA	NA	NA	NA	NA	NA	NA	NA	NA	NA	NA	NA	NA	NA	NA	NA	NA	NA	NA	NA	NA	NA	NA	NA
146	NA	NA	NA	NA	NA	NA	NA	NA	NA	NA	NA	NA	NA	NA	NA	NA	NA	NA	NA	NA	NA	NA	NA	NA	NA	NA	NA	NA	NA	NA	NA	NA	NA	NA	NA	NA	NA	NA	NA	NA	NA	NA	37005.18799	23875.70767	16871.35692	114.8077599	71316.10454	143746.2415	58496.35697
147	Frozen	NA	NA	NA	NA	NA	NA	NA	NA	NA	NA	NA	NA	NA	NA	NA	NA	NA	NA	NA	NA	NA	NA	NA	NA	340	120	460	12	253	NA	NA	NA	NA	NA	NA	NA	NA	NA	NA	NA	NA	NA	NA	NA	NA	NA	NA	NA
148	Fresh	209.3333333	177.3333333	204	204	794.6666666	72	97.33333333	385.67	NA	NA	NA	NA	265	276.6666667	303.3333333	365	1210	290	400	494.7	NA	NA	NA	NA	NA	NA	NA	NA	NA	NA	NA	NA	NA	NA	NA	NA	NA	NA	0	0	0	29294.36385	99568.84256	265003.9039	45547.77719	652307.1238	40337.95463	35986.82779
149	Fresh	220	400	325.3333333	50.66666667	996	161.3333333	105.3333333	84	NA	NA	NA	NA	80	9.333333333	61.33333333	10.66666667	161.3333333	92	34.66666667	105	NA	NA	NA	NA	NA	NA	NA	NA	NA	36551.30455	3125.346169	7083.696812	28463.82666	18287.4359	74810.83136	512.9915806	6014.841831	48862.44279	164.8481722	67.24579048	192.6765533	35730.19209	79732.92602	91617.54649	19165.96336	203877.9178	82188.5078	8055.053525
150	Fresh	60	40	44	44	188	12	22.66666667	546.6666667	NA	NA	NA	NA	28	20	44	33.33333333	125.3333333	36	105.3333333	488	NA	NA	NA	NA	NA	NA	NA	NA	NA	21317.19157	702.2176099	1060.334666	765.4130576	1775.936255	5426.757589	1145.948899	2437.558112	19557.55989	16.00879681	1.808288349	28.84110292	21935.43471	46577.03809	105479.4092	440.0888265	274958.1447	14685.95422	14243.9494
151	Fresh	44	25.33333333	58.66666667	16	144	38.66666667	32	45.33333333	NA	NA	NA	NA	24	12	12	6.666666667	54.66666667	29.33333333	21.33333333	16	NA	NA	NA	NA	NA	NA	NA	NA	NA	17888.41421	3241.054827	2519.112871	2721.042708	10116.38841	6575.253312	3963.051906	3202.052843	29335.44829	91.19201552	6.428463398	68.51987009	13387.61074	37478.72294	106192.8996	814.6166271	202209.2278	10054.0384	14500.88289
152	Fresh	34.66666667	3.111111111	22.66666667	8	68.44444445	12	18.66666667	333.3333333	NA	NA	NA	NA	28	3.111111111	42.66666667	25.33333333	99.11111111	17.33333333	24	472	NA	NA	NA	NA	NA	NA	NA	NA	NA	12386.49868	484.1308482	710.0611174	2886.400143	2046.693086	6165.478161	95.9524926	1678.518599	16946.92799	18.44947625	6.819120338	19.31366239	12429.50627	37104.37726	90172.04625	1392.903266	193408.1719	8572.842998	1556.188659
153	Fresh	74.66666667	108	56	224	462.6666667	30.66666667	56	25.33333333	NA	NA	NA	NA	17.33333333	0	10.66666667	22.66666667	50.66666667	13.33333333	29.33333333	2.222222222	NA	NA	NA	NA	NA	NA	NA	NA	NA	17312.7797	2887.639035	565.0456227	758.118554	4226.521248	18281.2086	2231.117828	4240.660192	91772.93746	38.09907011	1.791055084	15.36924094	18753.77351	38758.43609	90279.98737	1203.026052	235438.4063	39573.83295	17861.72138
154	Fresh	74.66666667	5.333333333	81.33333333	18.66666667	180	21.33333333	18.66666667	122.6666667	NA	NA	NA	NA	14.67	4.444444444	26.66666667	2.222222222	48.00333334	24	42.66666667	456	NA	NA	NA	NA	NA	NA	NA	NA	NA	21028.7713	1576.211489	2177.48111	3068.207491	7608.426022	3421.340808	3387.750202	1583.350256	14693.22328	68.584526	7.248640197	59.22748619	17293.79762	89831.565	218097.8911	1726.738994	219818.7963	4445.549905	6845.360803
155	NA	NA	NA	NA	NA	NA	NA	NA	NA	NA	NA	NA	NA	NA	NA	NA	NA	NA	NA	NA	NA	NA	NA	NA	NA	NA	NA	NA	NA	NA	38877.78456	2086.957827	488.3909645	2689.029899	2799.572565	20477.03112	73.36223032	3003.253278	90346.44292	25.23614698	6.352833136	13.28423423	55761.81803	32704.89375	103063.9123	2301.08857	192858.3374	35703.27882	356.1590682
156	Fresh	204	81.33333333	230.6666667	36	552	22.66666667	53.33333333	529.3333333	NA	NA	NA	NA	54.67	22.66666667	57.33333333	4	138.67	36	85.33333333	482.6666667	NA	NA	NA	NA	NA	NA	NA	NA	NA	7514.589917	694.1214726	1875.415106	4042.025826	4760.108468	5020.894829	102.0383072	3690.723079	21292.65253	42.90897776	9.549286014	51.01129088	4772.831125	35420.00729	64742.47362	1644.799058	192369.5454	4808.653815	3976.629161
157	Fresh	97.33333333	84	140	86.66666667	408	0	18.66666667	260	NA	NA	NA	NA	11.11	0.888888889	10.66666667	10.66666667	33.33222223	8.444444444	0.888888889	394.6666667	NA	NA	NA	NA	NA	NA	NA	NA	NA	33234.0818	58.95047578	372.3613273	131.5882212	2496.091637	50754.47455	720.0521422	1017.411932	40427.14596	22.50048318	0.310877173	10.1282281	28062.81275	2039.402729	7920.048823	234.630287	38693.09359	77885.00559	4181.070698
158	Fresh	89.33333333	52	160	153.3333333	454.6666666	20	88	17.33333333	NA	NA	NA	NA	73.33	8	65.33333333	66.66666667	213.33	25.33333333	168	14.66666667	NA	NA	NA	NA	NA	NA	NA	NA	NA	22994.71966	1060.306498	1025.759431	2889.503264	3408.798262	10292.31836	1392.643343	3351.676953	60348.97965	30.72788148	6.826451461	27.90065652	34155.52605	85894.81129	222510.8887	2391.513321	233246.6842	85349.4177	16464.27416
159	Fresh	45.33333333	81.33333333	78.66666667	12	217.3333333	11.55555556	42.66666667	1024	NA	NA	NA	NA	26.67	20	48	12	106.67	45.33333333	58.66666667	1024	NA	NA	NA	NA	NA	NA	NA	NA	NA	17880.86899	1332.44025	788.5168447	571.0003642	2604.013771	20149.76855	1275.160159	6202.769135	92070.04905	23.47332414	1.34898836	21.44765818	16474.47579	36030.12352	95646.14938	584.2823688	200596.7694	32171.23493	22390.62487
160	Fresh	90.66666667	57.33333333	145.3333333	46.66666667	340	13.33333333	38.66666667	380	NA	NA	NA	NA	17.33	8	29.33333333	13.33333333	67.99666666	10.66666667	8.888888889	287.4	NA	NA	NA	NA	NA	NA	NA	NA	NA	7964.364924	1005.900986	1745.1454	80798.11715	6783.408894	2545.337327	487.3177248	3076.918756	15822.58951	61.14758589	190.8855518	47.46795488	7511.825511	30054.45377	130679.1554	54847.57111	264217.8311	3197.212978	1298.187231
161	NA	NA	NA	NA	NA	NA	NA	NA	NA	NA	NA	NA	NA	NA	NA	NA	NA	NA	NA	NA	NA	NA	NA	NA	NA	NA	NA	NA	NA	NA	33088.82261	1264.755691	1214.579406	5898.560048	4302.146446	11293.599	149.8004555	9710.432989	70824.34597	38.78077725	13.93534811	33.03655984	26108.27351	88134.48839	214267.5968	3714.459706	230142.7012	44336.28512	3729.788228
162	Fresh	36.66666667	30	34	14	114.6666667	32	36	174	NA	NA	NA	NA	1.78	0	0	0.888888889	2.668888889	0.888888889	0.888888889	285.3333333	NA	NA	NA	NA	NA	NA	NA	NA	NA	93596.99746	7020.083723	21358.81525	75140.29678	62139.42274	113729.7439	958.6672978	10877.76329	223736.1169	560.1425107	177.5189511	580.9597748	57804.92987	55742.54684	187093.935	30106.4787	222468.3183	79939.67669	18280.0858
163	Fresh	76	33.33333333	118.6666667	134.6666667	362.6666667	37.33333333	70.66666667	456	NA	NA	NA	NA	21.33	12	37.33333333	30.66666667	101.33	14.66666667	16	260	NA	NA	NA	NA	NA	NA	NA	NA	NA	146664.7171	690.9490037	1666.418236	36464.27827	3850.258583	17227.04536	846.6260824	7409.258938	57842.50681	34.70733094	86.14685741	45.32657602	130785.75	47672.14127	124150.0215	27426.03052	209166.229	29024.80198	1303.636565
164	Fresh	34.66666667	29.33333333	60	12	136	0	0	113.3333333	NA	NA	NA	NA	0	0	0	0	0	0	0	96	NA	NA	NA	NA	NA	NA	NA	NA	NA	27546.38567	16.20499482	41.75341333	52.38558844	40.63237101	5074.946649	61.13572078	1257.501009	16829.73066	0.366271802	0.123760953	1.135692843	15933.66209	872.3946839	7198.452498	9.859322862	23741.29844	4546.647103	1464.086984
165	Fresh	157.3333333	150.6666667	238.6666667	76	622.6666667	117.3333333	212	238.6666667	NA	NA	NA	NA	20	44	86.66666667	22.66666667	173.3333333	41.33333333	268	209.3333333	NA	NA	NA	NA	NA	NA	NA	NA	NA	3704.665375	3565.49583	4114.01926	13008.56436	19564.49633	49604.85372	478.4005917	4311.518103	157835.5295	176.3599598	30.7327333	111.9013239	2571.692254	23483.19709	54877.56676	6152.357872	158886.7305	159815.1661	979.9536087
166	Fresh	98.66666667	16	64	2.666666667	181.3333333	0	0.888888889	242.6666667	NA	NA	NA	NA	7.5	0	8.333333333	8.888888889	24.72222222	7.5	1.111111111	223	NA	NA	NA	NA	NA	NA	NA	NA	NA	94991.02141	256.8522575	127.4772245	93.83093527	125.9294386	68735.19614	848.6141844	4192.958322	43388.19838	1.135163939	0.221675585	3.467380506	62761.09713	7828.544412	3970.997826	250.2913808	20669.79308	57065.50626	8423.931156
167	Fresh	3.555555556	5.333333333	6.666666667	3.555555556	19.11111111	0.888888889	4	469.3333333	NA	NA	NA	NA	1.94	0	3.333333333	0.555555556	5.828888889	0.277777778	2.222222222	330.8333333	NA	NA	NA	NA	NA	NA	NA	NA	NA	13041.08051	99.77479239	49.18307766	216.7707525	73.90207181	16528.636	93.13134714	3170.634312	87903.2363	0.66617439	0.512120903	1.337779712	7117.135701	628.0402635	1698.075126	111.3591968	5970.791286	9287.78821	644.4050667
168	Fresh	294.6666667	33.33333333	297.3333333	46.66666667	672	153.3333333	96	94.66666667	NA	NA	NA	NA	96	44	92	18.66666667	250.6666667	108	74.66666667	46.66666667	NA	NA	NA	NA	NA	NA	NA	NA	NA	73042.16076	10107.55754	45550.32186	30857.24373	72440.42444	77276.93444	5558.516206	5921.513145	152840.4643	652.9986832	72.90023831	1238.968755	46673.49312	59924.58	203184.1753	11613.56564	229059.9155	66037.87911	9054.398533
169	Fresh	93.33333333	28	46.66666667	9.333333333	177.3333333	6.666666667	14.66666667	72	NA	NA	NA	NA	86.66666667	48	32	1.333333333	168	33.33333333	66.66666667	129.3333333	NA	NA	NA	NA	NA	NA	NA	NA	NA	22845.75642	2654.09902	7769.916563	20019.84392	19617.56458	40618.13758	691.849694	1660.403705	42070.24216	176.8383321	47.29688126	211.3417305	24585.13313	105250.9311	360551.9585	19628.44632	755289.7618	41297.04367	7085.036578
170	Fresh	24	69.33333333	33.33333333	24	150.6666667	17.33333333	17.33333333	666.6666667	NA	NA	NA	NA	22.67	78.66666667	49.33333333	17.33333333	168.0033333	288	160	460	NA	NA	NA	NA	NA	NA	NA	NA	NA	65995.00083	9293.313498	14294.21344	37512.54535	34653.28589	14746.4434	9586.981375	5162.86805	91955.42649	312.37462	88.62338839	388.8026056	82454.21671	210424.6975	512848.9876	37455.28763	1403435.881	102296.5329	111066.3846
171	Fresh	16	4	52	13.33333333	85.33333333	5.333333333	6.666666667	45.33333333	NA	NA	NA	NA	10.67	5.333333333	10.66666667	4	30.67	5.333333333	14.66666667	124	NA	NA	NA	NA	NA	NA	NA	NA	NA	44489.80583	2140.408726	6113.719153	2557.058003	11193.46785	3792.331655	241.1306628	1265.285341	11509.04431	100.9011173	6.041049532	166.293161	40092.48569	47452.39183	131900.1544	1481.953219	375116.7336	11533.86349	10990.10143
172	Fresh	0.888888889	0	3.111111111	0	4	3.111111111	0	168	NA	NA	NA	NA	3.4	10.20408163	1.700680272	1.700680272	17.00544217	1.700680272	3.401360544	812.9251701	NA	NA	NA	NA	NA	NA	NA	NA	NA	58937.09858	6345.19406	7129.463346	9597.182275	24368.34297	20103.45644	385.9436808	4156.654802	106753.714	219.6632059	22.67334312	193.921403	64327.24524	92943.51702	223648.3197	6483.719176	237073.1599	127680.3649	10409.79616
173	Fresh	145.3333333	124	189.3333333	58.66666667	517.3333333	5.333333333	14.66666667	345.3333333	NA	NA	NA	NA	0.83	0	2.5	1.666666667	4.996666667	0	5	142.5	NA	NA	NA	NA	NA	NA	NA	NA	NA	22435.98695	37.44855085	80.24605078	73.51576917	45.34127022	12732.79816	757.4497327	3217.810919	55924.66936	0.408719164	0.173681005	2.182692581	6822.754687	2108.002184	5302.594102	140.1081402	10158.26898	6491.975075	1415.967936
174	NA	NA	NA	NA	NA	NA	NA	NA	NA	NA	NA	NA	NA	NA	NA	NA	NA	NA	NA	NA	NA	NA	NA	NA	NA	NA	NA	NA	NA	NA	57331.97555	2523.247516	1970.720431	23812.84874	7599.683474	3529.056469	2485.785136	3700.19076	72673.12356	68.50571817	56.25785515	53.60359572	24218.79159	81730.6707	212495.0925	21584.11156	560180.6146	3517.089872	2211.554709
175	Fresh	61.33333333	29.33333333	102.6666667	2.222222222	195.5555556	6.666666667	0.444444444	22.66666667	NA	NA	NA	NA	1.67	4.166666667	1.666666667	3.333333333	10.83666667	5	4.166666667	9.166666667	NA	NA	NA	NA	NA	NA	NA	NA	NA	27710.05996	74.18017441	120.4285044	324.5612401	54.15990483	11582.41385	89.87979553	2542.575641	32022.07837	0.488212856	0.76677593	3.27565532	136177.2003	28687.35362	40943.82826	1189.893228	139339.288	232526.4821	185995.1566
176	Fresh	64	88	94.66666667	24	270.6666667	14.66666667	16	5.333333333	NA	NA	NA	NA	16	29.33333333	14.66666667	6.666666667	66.66666667	9.333333333	5.333333333	0	NA	NA	NA	NA	NA	NA	NA	NA	NA	12522.30264	4295.109987	10432.70922	17392.01989	17374.06201	38847.87738	4813.900714	5056.982766	68650.89695	156.614759	41.08864699	283.7696908	12822.54734	42935.83876	157342.2146	9289.740091	212551.9172	57551.33445	5184.787434
177	Fresh	257.3333333	281.3333333	228	108	874.6666666	84	53.33333333	2000	NA	NA	NA	NA	34.67	49.333333	17.3333332	17.33333332	118.6699995	43.99999667	13.333332	2100	NA	NA	NA	NA	NA	NA	NA	NA	NA	31064.97633	2467.306571	2789.681715	30263.44358	12483.62135	8717.467431	1931.93606	2314.851302	54765.86265	112.5309296	71.49738546	75.87934265	21887.52378	19879.16675	171867.0754	13828.99094	331428.4837	7022.633419	1566.341172
178	Fresh	12.66666667	7.333333333	16.66666667	0.666666667	37.33333334	10	8	418	NA	NA	NA	NA	12	1.333333333	22.66666667	1.333333333	37.33333334	17.33333333	9.333333333	448	NA	NA	NA	NA	NA	NA	NA	NA	NA	14160.06012	3373.105178	7400.089883	11421.8451	19707.33141	13688.12168	4072.9516	4971.494062	58608.90648	177.647516	26.98410905	201.2824448	12818.12703	141458.7478	219123.6996	5009.548346	238022.2593	75863.67007	74386.69331
179	Fresh	5.333333333	4	8	2.666666667	20	25.33333333	17.33333333	17.33333333	NA	NA	NA	NA	14.67	10.66666667	8	5.777777778	39.11444445	64	44	41.33333333	NA	NA	NA	NA	NA	NA	NA	NA	NA	65548.63044	1335.284093	6773.811248	31395.78266	15529.763	18343.53175	2581.552333	6609.525551	35378.88725	139.9897208	74.17253653	184.2476659	100190.8873	5857.116957	18811.60284	35855.26581	52681.31114	28006.44807	4749.658741
180	Fresh	150.6666667	94.66666667	178.6666667	21.33333333	445.3333334	42	84	220	NA	NA	NA	NA	52	42.66666667	66.66666667	7.111111111	168.4444445	17.33333333	82.66666667	295	NA	NA	NA	NA	NA	NA	NA	NA	NA	22832.79467	8592.71295	4830.26472	10577.98494	40098.60713	16776.37135	1562.75767	2515.18802	61786.48988	361.4603014	24.99048942	131.3832004	6763.222505	21708.82882	67309.0803	2036.291295	147004.3982	6041.078499	4768.41864
181	Fresh	134.6666667	80	296	242.6666667	753.3333334	49.33333333	94.66666667	226.6666667	NA	NA	NA	NA	22.67	9.333333333	12	16	60.00333333	21.33333333	16	125.3333333	NA	NA	NA	NA	NA	NA	NA	NA	NA	28425.02631	796.6831395	1313.636121	1971.444643	4173.849048	11753.70046	2378.7155	1152.44466	25247.83855	37.62426785	4.657537969	35.73090249	27631.04824	56408.56192	120921.4278	1304.180529	219151.044	37884.78815	25810.25378
182	Fresh	4	6.666666667	1.333333333	6.666666667	18.66666667	NA	NA	462	NA	NA	NA	NA	1.67	0	0.555555556	0.555555556	2.781111112	0.555555556	1.388888889	456	NA	NA	NA	NA	NA	NA	NA	NA	NA	25142.99627	67.57176274	72.72432644	5169.186942	40.94593197	21433.51383	83.17275231	4526.431959	30276.13358	0.36909833	12.21220415	1.978101679	24052.57187	2668.229316	18459.6928	5374.276455	51812.46287	23063.33752	967.3594962
183	NA	NA	NA	NA	NA	NA	NA	NA	NA	NA	NA	NA	NA	NA	NA	NA	NA	NA	NA	NA	NA	NA	NA	NA	NA	NA	NA	NA	NA	NA	17692.99127	4434.971659	3025.995147	2007.848571	12109.79726	22120.32911	235.9336682	4362.594028	59116.61407	109.1611724	4.743542249	82.307068	17044.3415	59942.10232	186940.983	1539.807469	211327.6306	32346.70634	17468.60209
184	Fresh	28	24	37.33333333	32	121.3333333	9.333333333	6.67	2000	NA	NA	NA	NA	2.78	3.333333333	13.33333333	7.5	26.94666666	1.944444444	2.5	2000	NA	NA	NA	NA	NA	NA	NA	NA	NA	9198.400945	26.09176843	34.02944929	368.2196427	38.43898656	9505.465549	114.6833036	7708.695625	56563.39479	0.346500007	0.869918906	0.925601021	11722.76049	9680.347287	61942.10694	257.8074123	143438.1553	19942.9481	14487.79374
185	Fresh	48	18.66666667	98.66666667	52	217.3333333	26.66666667	37.33333333	213.3333333	NA	NA	NA	NA	57.33	17.33333333	45.33333333	17.33333333	137.33	50.66666667	70.66666667	356	NA	NA	NA	NA	NA	NA	NA	NA	NA	36433.49777	273.5585513	245.0277004	75.781368	721.1684285	4181.661354	101.385651	4378.576648	33188.33816	6.500818263	0.179033482	6.664753451	23853.87025	24653.96144	37718.57269	1120.658901	146052.6558	2365.33151	1241.610014
186	Fresh	0	0	0.666666667	0	0.666666667	NA	NA	1384	NA	NA	NA	NA	4.17	1.388888889	1.111111111	2.5	9.17	0.555555556	6.666666667	1000.833333	NA	NA	NA	NA	NA	NA	NA	NA	NA	9391.817843	74.28532096	296.0460677	706.6088035	28.52900336	7420.777526	121.2196036	1116.76113	22940.81819	0.257168587	1.669363298	8.052453041	9593.699915	743.7788781	2316.28742	145.9723335	6010.064142	8012.901058	203.2000001
187	Fresh	45.33333333	9.777777778	64	34.66666667	153.7777778	3.555555556	0	500	NA	NA	NA	NA	6.67	5	1.111111111	0.555555556	13.33666667	3.333333333	0.555555556	687.5	NA	NA	NA	NA	NA	NA	NA	NA	NA	44806.80753	207.1621449	518.6620018	318.2649855	178.9836952	31211.20526	132.190726	1950.668261	53935.75065	1.613410167	0.751901028	14.10760645	42639.12206	1585.915205	22574.09808	310.5796378	50710.03068	30625.67864	597.6812987
188	NA	NA	NA	NA	NA	NA	NA	NA	NA	NA	NA	NA	NA	NA	NA	NA	NA	NA	NA	NA	NA	NA	NA	NA	NA	NA	NA	NA	NA	NA	7198.342354	134.3319097	252.8129706	1004.819022	758.8690736	2015.522081	102.5278369	775.0633205	13478.32756	6.840662649	2.373884939	6.8765128	13616.32415	26559.99488	47965.77575	726.1999347	171177.0269	23950.76165	1318.926839
189	Fresh	68.18181818	49.24242424	96.59090909	22.72727273	236.7424242	21.33333333	13.33333333	25.33333333	NA	NA	NA	NA	56	26.66666667	64	21.33333333	168	158.6666667	0	102.6666667	NA	NA	NA	NA	NA	NA	NA	NA	NA	8991.685153	1781.767962	1552.035249	3516.124087	7574.942968	7450.564347	4650.864126	304.6266334	85646.15253	68.28270018	8.306843156	42.21535877	18532.25781	139550.1485	199177.4185	4773.525738	228095.0354	22745.61187	24123.82603
190	Fresh	2	2	10	0.666666667	14.66666667	NA	NA	696	NA	NA	NA	NA	2.666666667	0	8	2.666666667	13.33333333	9.333333333	5.333333333	614.6666667	NA	NA	NA	NA	NA	NA	NA	NA	NA	22870.87335	202.9420613	215.6580711	81.25752823	115.292346	14432.6526	208.1186836	1379.210731	13378.95642	1.039278148	0.19197091	5.865899534	18322.36441	2172.399369	9357.119351	36.7058751	36707.45246	11436.38469	1040.314422
191	Fresh	54	19.33333333	52.66666667	23.33333333	149.3333333	26	42	704	NA	NA	NA	NA	62.67	30.66666667	49.33333333	14.66666667	157.3366667	NA	NA	458	NA	NA	NA	NA	NA	NA	NA	NA	NA	52022.51152	1217.17001	4152.634477	14339.49727	8260.156878	8043.851129	915.7407319	2420.966388	153239.3449	74.45941414	33.8770623	112.9516578	58060.28604	82194.57805	191457.4576	12759.72018	223420.5484	12522.05978	11129.52728
192	Fresh	364	192	244	10.66666667	810.6666667	50.66666667	88	225.3333333	NA	NA	NA	NA	70.67	37.33333333	40	4	152.0033333	36	52	357.3333333	NA	NA	NA	NA	NA	NA	NA	NA	NA	70334.29468	4952.255624	17729.67241	103115.4913	36535.82156	33939.34434	232.6881968	3136.707778	50505.12549	329.3443343	243.6103482	482.2470896	29908.43769	72356.54585	174737.5026	34949.64277	173725.3262	38677.26714	4673.156157
193	NA	NA	NA	NA	NA	NA	NA	NA	NA	NA	NA	NA	NA	NA	NA	NA	NA	NA	NA	NA	NA	NA	NA	NA	NA	NA	NA	NA	NA	NA	99395.75868	1955.029806	3914.110346	8512.637651	10335.75221	16387.64123	588.31062	12228.39238	217194.1634	93.16942349	20.11110645	106.4638014	125655.6505	146549.9355	222889.3701	7980.058782	234285.1666	53754.1761	1840.537703
194	NA	NA	NA	NA	NA	NA	NA	NA	NA	NA	NA	NA	NA	NA	NA	NA	NA	NA	NA	NA	NA	NA	NA	NA	NA	NA	NA	NA	NA	NA	16743.74902	5417.487431	2384.319303	3477.873747	6679.108371	24901.60028	2494.473395	2955.758515	66435.64724	60.20739117	8.216476727	64.85348504	20978.41526	88460.43959	206699.292	3441.579072	499966.892	69089.17815	8568.82586
195	Fresh	84	49.33333333	177.3333333	261.3333333	571.9999999	37.33333333	36	41.33333333	NA	NA	NA	NA	48	9.333333333	17.33333333	3.111111111	77.77777777	36	36	182.6666667	NA	NA	NA	NA	NA	NA	NA	NA	NA	20031.55312	1986.556187	5068.528068	5813.572213	11948.02757	2681.430176	174.5670219	2077.600497	27335.79862	107.7029342	13.73456435	137.8639634	26410.70741	68629.62506	169127.123	8324.634345	406027.9917	4213.111648	527.945783
196	Fresh	93.33333333	74.66666667	128	34.66666667	330.6666667	250.6666667	86.66666667	369.3333333	NA	NA	NA	NA	58.67	30.66666667	52	28	169.3366667	220	92	450	NA	NA	NA	NA	NA	NA	NA	NA	NA	16130.81087	3534.078071	7576.806451	4183.830027	16671.53078	9325.278368	617.5331479	1567.768487	32887.71165	150.2819417	9.884298439	206.0891355	33245.06934	69379.72085	178867.1322	5158.749069	559946.1308	68344.97641	71349.763
197	Fresh	0	0	0	0	0	0	1.333333333	206.6666667	NA	NA	NA	NA	0.56	0	0	1.388888889	1.948888889	0	0.555555556	158.3333333	NA	NA	NA	NA	NA	NA	NA	NA	NA	158480.5102	124.3249924	1593.113425	313.4619779	801.9585874	42128.49385	402.5896607	14105.19782	72987.80536	7.229083838	0.740553923	43.33268516	119680.6757	111.8586566	1540.368897	307.4566442	583.3395374	34952.65131	493.1503161
198	Fresh	52	74.66666667	113.3333333	17.33333333	257.3333333	17.33333333	172	117.3333333	NA	NA	NA	NA	24	33.33333333	77.33333333	8	142.6666667	56	326.6666667	296	NA	NA	NA	NA	NA	NA	NA	NA	NA	38968.18938	3389.542862	5295.73955	3312.748368	16778.26777	24217.0681	3737.570081	7261.43821	108822.0439	151.2440995	7.826368019	144.0441158	30518.67617	70618.01967	187309.0008	1597.679938	215897.3928	24750.9922	9889.635025
199	NA	NA	NA	NA	NA	NA	NA	NA	NA	NA	NA	NA	NA	NA	NA	NA	NA	NA	NA	NA	NA	NA	NA	NA	NA	NA	NA	NA	NA	NA	21721.22302	102.0246947	233.009212	1832.213799	141.1598443	4458.371905	296.6373029	4499.970807	33998.22692	1.272455168	4.3286051	6.337850566	13028.57894	11097.22536	12975.92478	1229.576751	55637.79847	48430.05976	363.4554821
200	Fresh	0	0	0	0	0	NA	NA	256	NA	NA	NA	NA	8.33	2.5	0	3.333333333	14.16333333	4.166666667	5.833333333	149.1666667	NA	NA	NA	NA	NA	NA	NA	NA	NA	8297.170338	166.2692249	263.2192706	504.7068373	80.9067417	5592.684275	82.16196897	1527.74113	44643.00643	0.729316486	1.192369903	7.15956416	7653.020741	1780.451398	6916.623115	101.8425903	17228.06493	7683.189346	467.7475933
201	NA	NA	NA	NA	NA	NA	NA	NA	NA	NA	NA	NA	NA	NA	NA	NA	NA	NA	NA	NA	NA	NA	NA	NA	NA	NA	NA	NA	NA	NA	211690.4741	179.9654202	1462.229487	18989.56466	104.8038781	25033.04876	467.3638206	5548.839657	44239.62796	0.944732101	44.86284651	39.77264205	241612.4304	4568.793542	11715.87574	24510.09142	16732.76088	38287.60634	6999.28521
202	Fresh	22.66666667	80	78.66666667	57.33333333	238.6666667	77.33333333	252	1374.666667	NA	NA	NA	NA	5.33	10.66666667	10.66666667	4	30.66333334	9.333333333	16	276	NA	NA	NA	NA	NA	NA	NA	NA	NA	42132.09176	5255.717488	2376.327396	16749.2764	11166.96441	26095.23579	3664.660831	5858.187272	136853.9395	100.6622078	39.5701655	64.63610517	70538.20184	155078.2392	216385.504	23929.08635	232604.4684	59096.90419	26669.78675
203	Fresh	8	5.333333333	28	144	185.3333333	0	2.666666667	54.66666667	NA	NA	NA	NA	6.67	4	24	92	126.67	9.333333333	30.66666667	89.33333333	NA	NA	NA	NA	NA	NA	NA	NA	NA	13285.75517	1690.300615	1758.221146	3201.441827	7923.267233	25430.0355	1441.705199	2627.905306	54226.07077	71.42259463	7.563406316	47.82361517	9721.83392	17202.1222	70252.36196	1761.900062	198126.4809	22297.2406	4818.525946
204	Fresh	32	21.33333333	48	12	113.3333333	28	17.33333333	241.3333333	NA	NA	NA	NA	2.666666667	6.666666667	20	1.333333333	30.66666667	22.66666667	13.3	250.6666667	NA	NA	NA	NA	NA	NA	NA	NA	NA	12786.77949	913.1157856	639.0401003	986.4109156	2536.470362	8079.469371	504.6626996	4372.504308	60969.31466	22.86446855	2.330395788	17.38189073	14104.95583	58806.8731	153291.8298	830.193753	208432.9791	21770.17592	4389.058649
205	Fresh	495	208.3333333	361.6666667	123.3333333	1188.333333	136.6666667	133.3333333	368.3333333	NA	NA	NA	NA	231.84	55.55555556	97.22222222	23.5042735	408.1220513	49.14529915	77.99145299	1446.581197	NA	NA	NA	NA	NA	NA	NA	NA	NA	6423.528566	2157.856531	9369.583404	13164.28786	23040.80666	14823.85474	2875.080379	2120.158616	86189.35781	207.6964143	31.10063007	254.8526686	18063.82281	156982.7822	216488.3819	24320.49438	227473.4241	82128.75418	112085.5588
206	Fresh	12	16	14.66666667	0	42.66666667	1.333333333	0	274.6666667	NA	NA	NA	NA	0.83	0	2.5	1.666666667	4.996666667	0	0.833333333	123.3333333	NA	NA	NA	NA	NA	NA	NA	NA	NA	81633.1399	137.6673151	868.8715731	406.9379361	136.7083952	11123.68046	405.2224358	2975.500004	44854.76283	1.232328534	0.961390874	23.63330679	86153.5658	2687.105459	19975.65137	338.6656911	57465.22727	12897.6384	3968.513505
207	Fresh	91.33333333	332.6666667	279.3333333	4	707.3333333	30	74	52	NA	NA	NA	NA	76	228	265.3333333	25.33333333	594.6666666	56	136	82.66666667	NA	NA	NA	NA	NA	NA	NA	NA	NA	59254.89674	5851.000099	6016.786133	61289.59248	21834.10873	101887.6865	7581.201797	8690.203311	255679.3889	196.8188944	144.7966622	163.6565828	51894.22299	147843.6233	213615.5233	27064.57768	227400.69	106685.4024	78801.32001
208	Fresh	11.11111111	5.333333333	16	9.333333333	41.77777778	1.777777778	5.777777778	437	NA	NA	NA	NA	0.56	0	0	3.611111111	4.171111111	0	1.111111111	320	NA	NA	NA	NA	NA	NA	NA	NA	NA	10466.04214	71.19642923	167.3707086	230.416642	143.586996	11536.9126	320.5149513	2028.403327	48289.31614	1.294334207	0.544359317	4.552483274	5634.359749	1661.877992	13060.16025	56.95037061	25455.02095	7119.551188	2210.211862
209	Fresh	9.333333333	9.333333333	9.333333333	9.333333333	37.33333333	5.333333333	0	1200	NA	NA	NA	NA	0	0	0	0.833333333	0.833333333	0	0.833333333	2000	NA	NA	NA	NA	NA	NA	NA	NA	NA	4878.396711	126.2562363	86.78706997	3786.862642	388.0022805	7186.193575	423.1463784	1884.612263	33156.81371	3.497563414	8.946462992	2.360608303	7357.11779	12635.61526	40355.18431	5661.94144	95731.83553	46766.059	15552.574
210	Fresh	14.66666667	4	13.33333333	6.666666667	38.66666667	2.666666667	6.666666667	296	NA	NA	NA	NA	0	0	5.833333333	0	5.833333333	0	5.833333333	306.6666667	NA	NA	NA	NA	NA	NA	NA	NA	NA	14767.02071	62.49815908	419.9765425	123.0623675	357.9746079	9960.670405	45.49094186	3299.61114	16874.80621	3.226885394	0.290734843	11.42336196	16883.11711	4474.740508	61394.41225	149.5755925	121723.8573	11342.54585	186.6778712
211	Fresh	10.66666667	11.33333333	2	2	26	1	6	1	NA	NA	NA	NA	33.33	31.66666667	23.33333333	5	93.33	35	29.16666667	3.333333333	NA	NA	NA	NA	NA	NA	NA	NA	NA	12048.51885	3973.166069	17549.79582	27564.39798	36352.34111	27757.07485	10056.33039	1696.381111	236399.4005	327.6903891	65.12089023	477.3544463	12604.73995	145174.8052	216993.3595	16092.30066	223449.3098	48606.79185	14779.87248
212	Fresh	14.66666667	12	14.66666667	6.666666667	48.00000001	4	4	317.3333333	NA	NA	NA	NA	0.83	2.5	0.833333333	1.666666667	5.83	0.833333333	2.5	260	NA	NA	NA	NA	NA	NA	NA	NA	NA	146347.0412	295.0386489	1537.198524	344.182627	298.4660684	45971.47481	652.2557823	3546.468432	66394.88287	2.690458417	0.813131456	41.81179985	76306.66543	6298.00434	8050.242635	215.2067293	31938.32719	54509.23512	31364.74947
213	NA	NA	NA	NA	NA	NA	NA	NA	NA	NA	NA	NA	NA	NA	NA	NA	NA	NA	NA	NA	NA	NA	NA	NA	NA	NA	NA	NA	NA	NA	26329.89131	445.8078898	1410.957256	5972.3722	2361.682906	6575.914936	153.0701037	1664.611748	28129.2402	21.28888448	14.10972932	38.37803736	48131.37618	89612.35702	202506.4667	4710.141572	218934.4197	12228.42997	535.6845873
214	Fresh	82.66666667	153.3333333	54.66666667	65.33333333	356	78.66666667	124	232	NA	NA	NA	NA	16	24	14.66666667	20	74.66666667	64	89.33333333	352	NA	NA	NA	NA	NA	NA	NA	NA	NA	30488.6082	4325.798253	5598.866671	11801.92937	16800.4148	15154.88661	3861.695122	4695.351908	97633.33055	151.4437391	27.88205814	152.2891735	29978.12198	119968.2503	226792.3592	10651.36866	719638.6847	44913.81203	9726.281566
215	Fresh	240	128	245.3333333	64	677.3333333	145.3333333	124	21.33333333	NA	NA	NA	NA	18.67	6.666666667	17.33333333	5.333333333	48.00333333	33.33333333	26.66666667	14.66666667	NA	NA	NA	NA	NA	NA	NA	NA	NA	28620.10458	879.3163811	1054.225959	2660.283229	2993.122736	11629.20653	929.5550208	5526.526897	51879.74603	26.98086352	6.284919129	28.67494608	39368.91792	132558.4719	193187.4673	3448.738473	218707.5338	101220.0162	4048.376366
216	Fresh	44	40	70.66666667	33.33333333	188	17.33333333	45.33333333	118.6666667	NA	NA	NA	NA	3.89	7.5	1.944444444	1.666666667	15.00111111	8.333333333	14.16666667	150.8333333	NA	NA	NA	NA	NA	NA	NA	NA	NA	53285.38918	79.62967711	864.532374	206.9914865	119.9612033	14071.76852	336.0896256	9936.368663	92180.58723	1.081364561	0.489017387	23.51528057	59608.45448	6121.3161	20013.62952	257.6603694	58632.05885	22348.75456	12831.4878
217	Fresh	137.3333333	120	294.6666667	102.6666667	654.6666667	168	276	49.33333333	NA	NA	NA	NA	0.833333333	2.5	9.166666667	9.166666667	21.66666667	3.333333333	61.66666667	11.66666667	NA	NA	NA	NA	NA	NA	NA	NA	NA	79504.60118	83.31881881	751.6246156	143.2583397	120.2315914	40081.11173	310.2118797	5886.176415	42814.00577	1.083801917	0.338447828	20.44418954	38557.44844	18308.91356	74456.20488	8147.431345	161576.0383	26110.36858	3531.596858
218	Fresh	120	125.3333333	285.3333333	82.66666667	613.3333333	114.6666667	68	370.6666667	NA	NA	NA	NA	50.66666667	20	176	18.66666667	265.3333333	70.66666667	113.3333333	725	NA	NA	NA	NA	NA	NA	NA	NA	NA	52500.1759	4335.181383	4004.74282	5532.929262	10781.90921	23955.66468	1627.652383	7880.038931	48731.42993	97.19121016	13.07154538	108.9290047	59734.24883	169480.6157	227260.3446	5825.443343	774520.7525	66916.14888	51725.45765
219	Fresh	125.3333333	113.3333333	44	16	298.6666666	0	48	0	NA	NA	NA	NA	36	20	16	34.66666667	106.6666667	20	84	53.33333333	NA	NA	NA	NA	NA	NA	NA	NA	NA	NA	NA	NA	NA	NA	NA	NA	NA	NA	NA	NA	NA	NA	NA	NA	NA	NA	NA	NA
220	NA	NA	NA	NA	NA	NA	NA	NA	NA	NA	NA	NA	NA	NA	NA	NA	NA	NA	NA	NA	NA	NA	NA	NA	NA	NA	NA	NA	NA	NA	43615.1588	40.80200616	532.3961399	146.9865272	44.22962391	2260.397309	115.551516	3140.216589	20054.44067	0.398698467	0.347255671	14.48117501	19815.98906	1386.598066	8018.604163	69.66199431	19936.8343	1181.758991	374.3703292
221	Fresh	16	18.66666667	25.33333333	12	72	NA	NA	405	NA	NA	NA	NA	0.83	0	1.666666667	2.5	4.996666667	0.833333333	20.83333333	286.6666667	NA	NA	NA	NA	NA	NA	NA	NA	NA	54377.22204	212.7009287	720.5963924	551.2150014	165.7632845	9712.758059	280.8445757	3866.417513	37127.24143	1.494237607	1.302245441	19.60022187	37587.53687	1336.898844	5963.280211	456.5922263	17153.57964	7867.055479	688.8214948
222	Fresh	202.6666667	194.6666667	434.6666667	109.3333333	941.3333334	118.6666667	100	153.3333333	NA	NA	NA	NA	80	13.33333333	156	34.66666667	284	94.66666667	49.33333333	66.66666667	NA	NA	NA	NA	NA	NA	NA	NA	NA	6004.207765	3279.510525	7679.683016	25585.63805	15997.47983	17387.72437	7376.779433	7847.955461	32792.2559	144.2058539	60.44606989	208.887378	7523.317014	107862.4332	160045.3299	10943.74546	399922.4888	45646.58377	59471.29927
223	Fresh	80	49.33333333	72	16	217.3333333	17.33333333	34.66666667	420	NA	NA	NA	NA	6.67	3.333333333	6.666666667	1.111111111	17.78111111	6.666666667	13.33333333	320	NA	NA	NA	NA	NA	NA	NA	NA	NA	17157.19613	835.5252507	482.7582348	778.0666573	1525.849992	8261.67226	890.0434545	9229.734178	21778.62689	13.75444779	1.838182478	13.13102399	11365.10404	48849.31284	179897.5612	1262.289874	380586.5417	14380.72718	13614.29025
224	Fresh	72	53.33333333	125.3333333	10.66666667	261.3333333	24	70.66666667	130.6666667	NA	NA	NA	NA	41.67	16.66666667	91.66666667	7.5	157.5033333	24.16666667	91.66666667	341.6666667	NA	NA	NA	NA	NA	NA	NA	NA	NA	12268.52964	8324.164185	14581.96565	16800.56186	39026.57587	10292.08611	1440.32849	1673.594392	48950.05617	351.7967053	39.69132739	396.6294657	13861.01573	81156.4705	137472.4582	19681.42146	452330.517	17185.36506	19446.54505
225	Fresh	181.3333333	129.3333333	193.3333333	33.33333333	537.3333332	14.66666667	4	38.66666667	NA	NA	NA	NA	3.33	0	0.277777778	0	3.607777778	1.944444444	2.222222222	22.5	NA	NA	NA	NA	NA	NA	NA	NA	NA	44621.37911	19.14901513	563.4359275	29.96668146	51.30401367	2528.708572	81.69347785	3314.859192	7444.580628	0.462469038	0.070796285	15.32545723	108483.357	6005.889854	32776.04188	179.1666199	77927.98102	21355.7238	22798.45753
226	Fresh	59.16666667	10.83333333	111.6666667	4.166666667	185.8333334	10	11.25	276.25	NA	NA	NA	NA	64	17.33333333	140	26.66666667	248	44	48	394	NA	NA	NA	NA	NA	NA	NA	NA	NA	26368.89548	1319.933711	3770.11596	11074.61034	9990.023912	25921.06198	713.6504935	5579.380519	48704.98278	90.05292984	26.16376693	102.5471541	34119.40733	156485.0124	225070.9283	12805.58978	234799.6744	45134.53549	14668.50723
227	Fresh	85.33333333	58.66666667	116	113.3333333	373.3333333	30	32	40	NA	NA	NA	NA	26	40	26	42.66666667	134.6666667	10	34	124	NA	NA	NA	NA	NA	NA	NA	NA	NA	18705.43231	591.7810044	1092.677057	421.2878331	3085.631894	3799.105321	776.6186568	5250.743556	62421.2894	27.8147675	0.995292506	29.72081595	10633.60343	60818.68446	136219.8038	365.5183152	210489.1001	6840.542993	4551.950379
228	Fresh	3.333333333	0	23.33333333	23.33333333	49.99999999	35.83333333	35	450	NA	NA	NA	NA	5.33	0	37.33333333	37.33333333	79.99666666	57.33333333	56	426.6666667	NA	NA	NA	NA	NA	NA	NA	NA	NA	22199.87104	2958.605146	9431.990009	4159.001131	17900.08023	10097.01164	386.7515596	5478.400742	29300.12086	161.3564375	9.825640172	256.5501282	20542.64124	128675.5944	269493.7675	6187.647829	877576.179	17964.22599	15694.6857
229	Fresh	0	1.333333333	4	2	7.333333333	NA	NA	468	NA	NA	NA	NA	0	0	0.277777778	0.277777778	0.555555556	0	1.944444444	523.3333333	NA	NA	NA	NA	NA	NA	NA	NA	NA	24091.16468	103.2195245	308.2145789	99.30248196	72.69376462	13909.48325	372.951126	3289.209781	79734.88632	0.655282364	0.234602114	8.383436546	25418.14268	6025.629225	10449.51091	71.24489912	39813.21445	19295.03868	11290.13515
230	Fresh	78.66666667	36	132	16	262.6666667	16	46.66666667	1225.333333	NA	NA	NA	NA	1.67	0	15	1.666666667	18.33666667	0.833333333	10.83333333	750	NA	NA	NA	NA	NA	NA	NA	NA	NA	48992.11057	528.526308	1094.077308	1460.279441	1719.179985	13397.56659	404.3448611	2132.63578	54174.84974	15.49717958	3.449910179	29.75890278	31145.78374	51640.8787	99279.94415	845.337456	200530.036	11048.87652	6811.05678
231	Fresh	9.333333333	5.333333333	4	12	30.66666667	6.666666667	1.333333333	482.6666667	NA	NA	NA	NA	1.94	0.277777778	5.833333333	4.166666667	12.21777778	0	1.388888889	282.5	NA	NA	NA	NA	NA	NA	NA	NA	NA	21793.55407	2039.731961	2041.352233	6839.452628	8439.176157	44539.28085	994.4955763	7733.34522	112727.7936	76.07314507	16.15820683	55.52478074	17808.39595	45142.00121	137202.171	5469.71882	213063.7129	47084.6653	4377.886368
232	Fresh	16	10.66666667	20	2.666666667	49.33333334	NA	NA	96	NA	NA	NA	NA	0.44	1.333333333	1.777777778	0	3.551111111	3.555555556	0.444444444	29.33333333	NA	NA	NA	NA	NA	NA	NA	NA	NA	24304.52674	41.74226432	306.0073848	232.7887216	28.18217287	1826.283161	42.94421395	5536.408363	10866.31164	0.254042158	0.549963355	8.323400867	21912.87276	1822.7131	11577.14976	205.494353	53439.23299	2046.266724	894.3824649
233	Fresh	26.66666667	32	17.33333333	8	84	0	0	65.33333333	NA	NA	NA	NA	5.83	2.222222222	5	4.444444444	17.49666667	5	2.777777778	41.66666667	NA	NA	NA	NA	NA	NA	NA	NA	NA	19392.53173	78.85060632	548.2209008	2374.861153	10329.01173	6710.827504	174.3738378	6784.275497	18886.13263	93.10866288	5.610609474	14.9116085	11534.59946	1462.330681	7608.0426	1715.275652	31970.93085	6750.292402	4978.166736
234	Fresh	53.33333333	21.33333333	58.66666667	57.33333333	190.6666667	3.555555556	3.555555556	313.3333333	NA	NA	NA	NA	1.39	0	2.222222222	1.944444444	5.556666666	3.333333333	2.222222222	92.5	NA	NA	NA	NA	NA	NA	NA	NA	NA	85221.87489	201.898663	1312.542438	138.1528604	329.1063425	7315.764197	230.4393817	2148.83362	96303.80186	2.966658602	0.326386133	35.70115431	62219.81928	3249.827165	43488.82339	101.1055195	80152.45556	7920.521776	548.1888374
235	Fresh	90.66666667	34.66666667	252	22.66666667	400	29.33333333	94.66666667	850	NA	NA	NA	NA	36	17.33333333	30.66666667	5.333333333	89.33333333	10.66666667	68	550.6666667	NA	NA	NA	NA	NA	NA	NA	NA	NA	9107.011454	1578.427206	3496.418583	24398.22446	6105.956275	22284.76052	8712.831952	3067.009101	48315.7761	55.04083442	57.64080529	95.10258546	10839.33166	21056.00439	58787.53644	16495.14652	92816.36142	28584.06886	18855.11817
236	Fresh	57.33333333	42.66666667	109.3333333	16	225.3333333	25.33333333	177.3333333	297.3333333	NA	NA	NA	NA	10.67	12	14.66666667	3.555555556	40.89222223	9.333333333	62.66666667	134.6666667	NA	NA	NA	NA	NA	NA	NA	NA	NA	18062.94564	1009.253154	654.2766676	8527.716133	4058.542236	2232.475161	411.7410345	5514.422335	14374.95013	36.5848593	20.14672936	17.79632536	13468.41518	20714.97468	96738.63464	5762.15226	195252.8218	3474.083904	3669.210336
237	Fresh	49.33333333	25.33333333	45.33333333	22.66666667	142.6666667	0	0.444444444	160	NA	NA	NA	NA	0	0	2.5	0	2.5	0	0	221.6666667	NA	NA	NA	NA	NA	NA	NA	NA	NA	7759.529602	46.32689294	167.2407362	492.2152226	31.23668497	2740.531155	926.6927508	2112.80525	52319.70237	0.281576403	1.162858463	4.548948025	4784.451858	8079.946632	16092.95499	407.894832	51270.93501	18696.89896	28222.65329
238	Fresh	12	1.333333333	42.66666667	1.333333333	57.33333334	NA	NA	158	NA	NA	NA	NA	8.33	0	3.333333333	2.5	14.16333333	3.333333333	0	143.3333333	NA	NA	NA	NA	NA	NA	NA	NA	NA	24531.56573	68.12146506	325.4177219	120.6258676	113.7396539	7353.124632	163.9423612	1740.014997	18622.15353	1.025281737	0.284978612	8.851362036	20723.60803	7254.187665	6719.041801	229.9340274	32682.0201	22927.45717	24680.51579
239	NA	NA	NA	NA	NA	NA	NA	NA	NA	NA	NA	NA	NA	NA	NA	NA	NA	NA	NA	NA	NA	NA	NA	NA	NA	NA	NA	NA	NA	NA	13428.5853	21764.67225	16013.9555	19531.59256	47495.85386	30865.89702	730.261006	1198.116952	67589.36919	428.1411969	46.14338742	435.5795896	12662.14766	122929.9015	314834.3252	20181.80882	774282.5782	31425.83195	8323.897386
240	Fresh	30.66666667	26.66666667	118.6666667	13.33333333	189.3333334	10.66666667	22.66666667	158.6666667	NA	NA	NA	NA	5.78	16	34.66666667	5.333333333	61.78	40	46.66666667	180	NA	NA	NA	NA	NA	NA	NA	NA	NA	9981.446675	1033.067107	468.0631221	690.8536858	1288.14906	2836.46456	141.0519959	1505.462982	10464.29541	11.61174367	1.632141833	12.73131692	15217.75045	49479.32391	53132.62124	1083.822476	198259.1985	12861.49773	1562.270997
241	Fresh	13.33333333	5.333333333	5.333333333	5.333333333	29.33333333	NA	NA	174	NA	NA	NA	NA	1.67	0.833333333	0	0	2.503333333	0.833333333	0	71.66666667	NA	NA	NA	NA	NA	NA	NA	NA	NA	25579.54611	89.37905719	348.7607005	116.7259058	134.6842785	11175.71473	744.3299983	2412.761045	27966.45202	1.214082568	0.275764952	9.486291054	10825.86399	5282.142232	2761.436348	114.2874282	17098.76939	14636.36617	8137.348206
242	Fresh	2.222222222	0.888888889	0.888888889	0	4	0.888888889	0	720	NA	NA	NA	NA	0.28	0	0.277777778	0	0.557777778	0	2.777777778	1659.166667	NA	NA	NA	NA	NA	NA	NA	NA	NA	16393.27819	136.175174	210.5940994	260.5508553	55.68422459	14073.46099	245.4290589	2010.326109	63073.88388	0.50195351	0.615551396	5.728159504	25956.02539	16791.97834	36819.42304	459.51863	98602.26361	41254.73059	17783.21676
243	Fresh	26.66666667	8	38.66666667	10.66666667	84.00000001	0.888888889	10.66666667	245.3333333	NA	NA	NA	NA	6.67	0.277777778	15.83333333	0.555555556	23.33666666	9.166666667	10	254.1666667	NA	NA	NA	NA	NA	NA	NA	NA	NA	8186.331248	27.12501434	23.06776585	16.76702624	57.33519088	1378.233479	67.71439833	6534.712213	10697.10186	0.516835792	0.039612099	0.627443231	14514.8093	5521.213034	22457.81996	31.0042764	68408.74852	3052.420257	474.6270569
244	Fresh	58	59.33333333	174	10	301.3333333	38	42	18	NA	NA	NA	NA	24	12	36	2.666666667	74.66666667	17.33333333	13.33333333	1.333333333	NA	NA	NA	NA	NA	NA	NA	NA	NA	6522.86216	1044.208093	2120.202062	19698.72162	5898.889447	15949.41872	93.4732002	1480.03895	23962.25017	53.17427487	46.53822983	57.66949609	4988.790751	32433.99534	119639.2515	8418.673414	269984.6074	12818.4074	4376.37507
245	NA	NA	NA	NA	NA	NA	NA	NA	NA	NA	NA	NA	NA	NA	NA	NA	NA	NA	NA	NA	NA	NA	NA	NA	NA	NA	NA	NA	NA	NA	94214.2172	184.8333664	137.8809701	16.18300618	127.0006812	5423.167664	795.3724827	3200.427453	37261.42328	1.144820426	0.038232352	3.750362387	119231.8515	12914.11015	16463.69124	39.73703431	48232.30823	33343.70592	42940.95598
246	NA	NA	NA	NA	NA	NA	NA	NA	NA	NA	NA	NA	NA	NA	NA	NA	NA	NA	NA	NA	NA	NA	NA	NA	NA	NA	NA	NA	NA	NA	32291.37074	200.122014	427.8678355	190.6871621	476.6809108	12707.82205	988.0552753	6136.366892	54392.96609	4.296937924	0.45049842	11.63800513	31663.55754	3715.849169	8553.026551	504.6566645	26349.63552	23981.55808	13334.81738
247	Fresh	16	6.666666667	34.66666667	34.66666667	92.00000001	NA	NA	168	NA	NA	NA	NA	1.67	2.5	0	1.666666667	5.836666667	0	0	125	NA	NA	NA	NA	NA	NA	NA	NA	NA	28495.93254	95.39860638	212.5432755	34.52501056	32.87631378	6886.964246	41.99613071	2525.778996	52959.04106	0.296356486	0.081565337	5.781177094	13273.58364	692.8889742	1204.470799	17.54468081	3582.304999	3991.518998	1861.470809
248	Fresh	16.66666667	5.333333333	22	10	54	7	18	58	NA	NA	NA	NA	10	1.111111111	6.666666667	1.111111111	18.88888889	14.16666667	11.66666667	15	NA	NA	NA	NA	NA	NA	NA	NA	NA	13514.44009	1155.389534	1729.719928	446.9785259	4349.296197	4435.065281	218.2172096	756.4796006	22978.47705	39.20579858	1.055986767	47.04838204	16841.36032	53000.71891	81734.51282	487.163192	178807.3601	12093.3877	10410.67929
249	Fresh	140	172	78.66666667	36	426.6666667	124	64	84	NA	NA	NA	NA	120	90.66666667	42.66666667	21.33333333	274.6666667	270.6666667	112	102.6666667	NA	NA	NA	NA	NA	NA	NA	NA	NA	19375.02975	41255.13898	55932.71279	227556.8435	137331.6929	67357.62049	4135.783569	3574.765826	164724.6696	1237.947117	537.6030428	1521.369788	17762.06097	46136.88432	159385.0742	229337.5423	374263.9903	40038.31069	2429.676843
250	Fresh	0.888888889	4.444444444	2.222222222	7.111111111	14.66666667	0	0.888888889	334.6666667	NA	NA	NA	NA	7.5	2.5	0.833333333	1.666666667	12.5	6.666666667	6.666666667	200.8333333	NA	NA	NA	NA	NA	NA	NA	NA	NA	57556.45451	9553.115022	94.24846035	256.5880207	97.69172256	9418.176026	22.63331757	3645.072969	65287.9182	0.880621099	0.606189199	2.563558122	44294.64013	4387.615361	17659.95525	196.3222041	44133.0683	10970.33247	10147.9347
251	Fresh	18.66666667	5.333333333	25.33333333	33.33333333	82.66666666	1.777777778	1.777777778	1050.666667	NA	NA	NA	NA	13.33	2.666666667	13.33333333	5.333333333	34.66333333	1.333333333	5.333333333	696	NA	NA	NA	NA	NA	NA	NA	NA	NA	21748.3286	233.7759845	52.94617781	1017.136933	12.09872554	12408.06625	25.01964692	3663.556308	14122.68496	0.109061369	2.402986004	1.440136036	19131.31792	2452.009041	19548.64636	861.5890348	50749.41927	11590.6553	158.9216304
252	NA	NA	NA	NA	NA	NA	NA	NA	NA	NA	NA	NA	NA	NA	NA	NA	NA	NA	NA	NA	NA	NA	NA	NA	NA	NA	NA	NA	NA	NA	107678.5542	1122.537602	2836.197536	4824.965137	6116.239148	10486.95688	619.2824473	12592.63292	71798.46023	55.13352718	11.39898014	77.14457298	79567.80193	50291.37035	51511.05024	2715.954396	133957.8161	8792.068986	5216.798559
253	Fresh	24	29.33333333	6.666666667	5.333333333	65.33333333	NA	NA	84	NA	NA	NA	NA	1.67	0.833333333	14.16666667	1.666666667	18.33666667	4.166666667	0	105.8333333	NA	NA	NA	NA	NA	NA	NA	NA	NA	25959.14623	125.5306614	95.87663808	555.43073	93.38438847	8712.331025	463.3830818	5514.777186	25982.64093	0.841793559	1.3122051	2.607844556	45267.98579	19455.76046	21068.02539	814.90451	61653.5384	34259.30524	34001.65539
254	Fresh	93.33333333	38.66666667	88	269.3333333	489.3333333	46.66666667	80	388	NA	NA	NA	NA	102.6666667	42.66666667	112	468	725.3333334	154.6666667	186.6666667	364	NA	NA	NA	NA	NA	NA	NA	NA	NA	14125.02469	17536.44839	3330.383384	53045.99265	21291.07515	40122.83283	1682.997338	5108.945206	150911.1912	191.9238346	125.3211576	90.58642804	13910.24417	45187.06901	127343.8453	49846.9631	376253.684	61955.0705	6262.042757
255	Fresh	13.33333333	24	4	206.6666667	248	0	2.666666667	288	NA	NA	NA	NA	38.67	8	30.66666667	10.66666667	88.00333334	29.33333333	160	174.6666667	NA	NA	NA	NA	NA	NA	NA	NA	NA	12616.00252	1871.518732	428.975497	1022.743706	4990.92228	6188.285759	1281.751236	6560.678791	40742.90597	44.98959941	2.416232005	11.66813352	20115.54803	95494.89495	97658.33981	1613.314009	270760.4713	40900.70916	5351.661147
256	Fresh	33.33333333	9.333333333	21.33333333	1.333333333	65.33333333	NA	NA	146	NA	NA	NA	NA	10.67	8	2.666666667	0	21.33666667	5.333333333	5.333333333	92	NA	NA	NA	NA	NA	NA	NA	NA	NA	22072.32575	66.18069562	71.15036155	43.60754155	86.33094719	19436.07044	230.3255649	2398.930493	35102.92914	0.778211824	0.103022817	1.935289834	30479.1038	7839.788114	12560.57202	59.07879485	39734.7986	51245.55785	48861.12834
257	Fresh	11.33333333	15.33333333	10	16.66666667	53.33333333	NA	NA	2368	NA	NA	NA	NA	3.33	0	0	0	3.33	1.666666667	0	2200	NA	NA	NA	NA	NA	NA	NA	NA	NA	25072.88966	54.60668386	252.8552114	3316.178315	89.69002674	28406.11353	127.9811557	1841.850293	41170.8946	0.808491527	7.834471269	6.87766175	21531.50861	1132.413373	3393.818121	388.03439	8377.886556	30208.41868	4410.562946
258	Fresh	26	30	50	14	120	42	36	36	NA	NA	NA	NA	17.33	21.33333333	37.33333333	16	91.99666666	53.33333333	52	48	NA	NA	NA	NA	NA	NA	NA	NA	NA	42168.5004	4730.486973	2144.758884	23041.40502	10283.37871	23404.53886	863.5656002	6923.35585	89251.72809	92.6973138	54.43531936	58.33744164	26342.48339	44108.21865	65586.49167	11174.35465	180679.866	34702.72302	2241.180288
259	NA	NA	NA	NA	NA	NA	NA	NA	NA	NA	NA	NA	NA	NA	NA	NA	NA	NA	NA	NA	NA	NA	NA	NA	NA	NA	NA	NA	NA	NA	28580.47396	2330.081606	3285.978132	13900.17554	7523.046869	24633.21919	3416.538887	992.7164306	60769.43636	67.81489392	32.83916471	89.37860519	24092.88909	51049.22738	155907.0712	7202.556526	340695.8334	27481.83834	3824.547594
260	Fresh	10.66666667	11.33333333	2	2	26	1	6	1089	NA	NA	NA	NA	0	1.944444444	3.055555556	0.555555556	5.555555556	18.33333333	0	1185.833333	NA	NA	NA	NA	NA	NA	NA	NA	NA	1393.229297	27.38202814	23.14693678	31.67133059	26.99760485	3326.406107	15.670273	56.85025224	8147.738367	0.243364124	0.074823519	0.62959668	3324.283129	1434.113187	3599.406417	84.30468082	10422.80978	8632.172493	76.41475922
261	Fresh	52	17.33333333	44	16	129.3333333	2	4	228	NA	NA	NA	NA	18.67	5.333333333	24	2.666666667	50.67	28	46.66666667	272	NA	NA	NA	NA	NA	NA	NA	NA	NA	9956.018069	7844.356346	13016.07926	323.2705173	37530.26833	7701.41093	480.9894829	3850.087834	36851.34583	338.3085617	0.763726597	354.0373559	10819.79924	45386.14229	178496.9798	337.1133177	329550.9329	29402.02478	3014.892375
262	Fresh	182.6666667	550.6666667	84	68	885.3333334	97.33333333	57.33333333	89.33	NA	NA	NA	NA	90.67	29.33333333	33.33333333	8	161.3366667	100	57.33333333	97.33333333	NA	NA	NA	NA	NA	NA	NA	NA	NA	63995.35293	10440.66238	32899.43409	44927.79557	67260.72589	9899.663475	2564.787619	3381.643199	28561.90555	606.3074005	106.141917	894.8646072	65680.10568	124718.3167	869954.7898	40931.94059	995088.6045	32064.61819	19144.45514
263	Fresh	55.33333333	66	174	19.33333333	314.6666667	74	56	60	NA	NA	NA	NA	68	80	296	30.66666667	474.6666667	160	138.6666667	108	NA	NA	NA	NA	NA	NA	NA	NA	NA	25700.90831	3330.792473	4627.055898	7249.334291	11133.80105	14573.84011	415.7357956	4042.538921	21739.49368	100.3632638	17.12655226	125.8559204	32031.76109	38744.10983	48893.96754	11948.14365	106244.2081	21444.68585	5439.844668
264	Fresh	148	33.33333333	130.6666667	24	336	52	34.66666667	110.6666667	NA	NA	NA	NA	78.67	1.333333333	21.33333333	2.666666667	104.0033333	117.3333333	57.33333333	305.3333333	NA	NA	NA	NA	NA	NA	NA	NA	NA	54401.78829	54589.28009	105514.3894	6762.613652	136972.5849	16006.98944	6042.728428	9470.517494	58198.70378	1234.710015	15.97667475	2869.991392	59875.83271	155459.256	321094.4885	19664.7397	850550.5172	34375.53636	38509.44312
265	NA	NA	NA	NA	NA	NA	NA	NA	NA	NA	NA	NA	NA	NA	NA	NA	NA	NA	NA	NA	NA	NA	NA	NA	NA	NA	NA	NA	NA	NA	12140.21685	48.72824524	29.5205253	51.3155869	148.7049406	14164.88123	424.2383615	3025.32178	10953.92484	1.340468822	0.121233074	0.802958288	7486.358339	3571.609124	8663.489848	40.20969071	30539.37628	22269.75411	25874.12574
266	Fresh	92	9.333333333	205.3333333	60	366.6666666	53.33333333	177.3333333	261.3333333	NA	NA	NA	NA	28	0	53.33333333	14.66666667	96	41.33333333	113.3333333	114.6666667	NA	NA	NA	NA	NA	NA	NA	NA	NA	18810.2246	4963.520029	10231.94563	6116.205077	29213.90905	44742.28058	21553.5343	3109.336194	153210.5808	263.342523	14.44953449	278.3089211	23302.13642	51314.76321	149969.1743	9697.229752	419138.2025	55588.53868	37051.86252
267	NA	NA	NA	NA	NA	NA	NA	NA	NA	NA	NA	NA	NA	NA	NA	NA	NA	NA	NA	NA	NA	NA	NA	NA	NA	NA	NA	NA	NA	NA	20500.5028	1168.731226	1087.686093	193.63072	3459.991623	5255.978142	191.5931601	5303.273772	13361.31828	31.18935306	0.457452576	29.58506173	32348.01261	42818.47061	39670.5777	267.6935874	86989.51464	11019.15749	2444.712958
268	Fresh	2.666666667	4	4	6.666666667	17.33333333	21.33333333	2.666666667	2964	NA	NA	NA	NA	1.67	0.833333333	1.666666667	4.166666667	8.336666667	14.16666667	10	800	NA	NA	NA	NA	NA	NA	NA	NA	NA	21719.85008	16617.40271	44546.57845	6016.170822	107797.0829	14502.42485	333.0354881	3434.291814	35890.33981	971.7137044	14.21320357	1211.666934	38837.58409	380256.9929	728466.5018	13827.24079	1610196.328	34544.73305	13644.45629
269	Fresh	66.67	93.33333333	192	40	392.0033333	41.33333333	57.33333333	402.6666667	NA	NA	NA	NA	22.67	29.33333333	52	9.333333333	113.3366667	24	56	1090.666667	NA	NA	NA	NA	NA	NA	NA	NA	NA	11640.87434	2892.645549	3642.235352	1635.693346	12526.5441	9256.397541	221.5609184	3837.567144	33467.4719	112.9178475	3.86432553	99.06880157	11148.23757	74194.39856	182238.615	1580.916446	384597.7419	11731.48874	1333.316813
270	Fresh	12	5.333333333	13.33333333	2.666666667	33.33333333	NA	NA	190.6666667	NA	NA	NA	NA	2.5	1.666666667	1.111111111	1.944444444	7.222222222	0	1.111111111	188.3333333	NA	NA	NA	NA	NA	NA	NA	NA	NA	15098.51815	46.10352743	147.9596088	792.569303	216.4976043	2010.196747	52.33272738	3210.369192	6867.679104	1.951571262	1.872444978	4.024501359	15712.43421	3644.475352	4215.250347	741.7613273	12430.4173	5816.367403	6960.258689
271	Fresh	20	9.333333333	14.66666667	0	44	NA	NA	12	NA	NA	NA	NA	6.67	4	8	4.444444444	23.11444444	9.333333333	8.444444444	9.333333333	NA	NA	NA	NA	NA	NA	NA	NA	NA	16141.7375	100.7628171	104.7572041	2247.094097	35.32987807	18180.52126	35.20939357	4732.007581	27029.16578	0.318473615	5.308759804	2.849395952	14649.86132	3227.474959	35841.7379	2152.938657	73668.45809	24119.66538	13619.08808
272	Fresh	33.33333333	28	25.33333333	18.66666667	105.3333333	0	0	33.33333333	NA	NA	NA	NA	2.5	0.833333333	0.833333333	0	4.166666666	2.5	0	21.66666667	NA	NA	NA	NA	NA	NA	NA	NA	NA	28427.56129	70.16628143	3650.793069	3256.164464	152.3045162	2925.317049	315.1482031	3616.949794	27825.93132	1.372916425	7.692688546	99.30157148	33107.19457	3643.508956	23631.52925	4559.819714	58359.28389	20654.14352	6127.716488
273	Fresh	124	414.6666667	252	37.33333333	828	41.33333333	21.33333333	320	NA	NA	NA	NA	2.67	21.33333333	26.66666667	0.888888889	51.55888889	13.33333333	37.33333333	337.3333333	NA	NA	NA	NA	NA	NA	NA	NA	NA	5859.936882	3091.42366	4368.976435	10938.30198	12760.475	15301.88316	3339.511444	4865.803509	39861.91176	115.0265675	25.84173843	118.836159	7980.386107	114195.8803	281954.3541	11184.27454	691245.3128	21165.07888	21867.51315
274	Fresh	12	10.66666667	20	6.666666667	49.33333334	6.666666667	14	328	NA	NA	NA	NA	9.33	25.33333333	25.33333333	6.666666667	66.66333333	37.33333333	90.66666667	1472	NA	NA	NA	NA	NA	NA	NA	NA	NA	39027.8543	7245.890475	2650.573871	145977.1133	21982.82129	54674.47077	26493.78219	8262.800149	115740.5633	198.1594319	344.8709302	72.09560929	37811.2756	18371.13678	53492.41243	108311.4985	125019.806	61161.32598	32292.20362
275	Fresh	88	218.6666667	34.66666667	49.33333333	390.6666667	17.33333333	193.3333333	13.33333333	NA	NA	NA	NA	17.33	13.33333333	12	5.333333333	47.99666666	14.66666667	209.3333333	10.66666667	NA	NA	NA	NA	NA	NA	NA	NA	NA	25555.39392	13520.62991	32259.41257	2727.844712	70477.50727	50377.78378	4741.384363	4237.891002	90278.64367	635.304387	6.444533132	877.4560219	16978.6391	55522.57134	87871.19228	1462.610871	224324.272	40939.17692	37318.40309
276	Fresh	30	11.33333333	38	12.66666667	92	NA	NA	342	NA	NA	NA	NA	5	1.666666667	3.333333333	1.666666667	11.66666667	0	3.333333333	1280.833333	NA	NA	NA	NA	NA	NA	NA	NA	NA	8623.061336	88.86350632	232.8232018	310.7810877	113.0160605	5478.071149	137.6946666	4969.382757	23687.23139	1.01875906	0.73422032	6.332791089	10628.70997	1170.043773	15107.91697	443.5960103	33996.01897	8471.974629	3399.141165
277	Fresh	164	32	158.6666667	22.66666667	377.3333334	13.33333333	33.33333333	104	NA	NA	NA	NA	37.33	4	40	5.333333333	86.66333333	22.66666667	62.66666667	64	NA	NA	NA	NA	NA	NA	NA	NA	NA	33672.32147	2608.593786	5193.595915	43766.00628	15946.58843	22988.94063	248.1446067	5043.734643	14679.0067	143.7471043	103.3971898	141.2658089	34348.99142	75407.34325	213649.5504	39930.81341	448672.543	27747.4253	13146.11871
278	Fresh	104	33.33333333	77.33333333	48	262.6666667	NA	NA	276	NA	NA	NA	NA	0	0.833333333	1.666666667	1.388888889	3.888888889	0	1.666666667	78.33333333	NA	NA	NA	NA	NA	NA	NA	NA	NA	4060.221915	100.1732537	61.27903489	69.39812181	272.5270261	2761.681748	73.25396177	9917.60874	11759.22714	2.456636478	0.163953063	1.666789749	3550.558174	2606.065461	5003.320163	100.6142843	14634.55799	3574.323761	3398.302206
279	Fresh	9.333333333	4	9.333333333	0	22.66666667	0	0	264	NA	NA	NA	NA	0	0	5	0	5	2.5	4.166666667	315.8333333	NA	NA	NA	NA	NA	NA	NA	NA	NA	4181.892423	27.98257673	79.57988504	29.64413729	64.2997714	899.2285888	25.42929343	841.2548605	8498.1987	0.579616511	0.070034274	2.164572873	7557.143968	472.4864715	1922.363936	60.38186688	6293.309079	2438.658321	1615.662779
280	Fresh	58.66666667	36	70.66666667	10.66666667	176	5.333333333	49.33333333	304	NA	NA	NA	NA	0	0.833333333	0	2.5	3.333333333	1.666666667	1.666666667	59.16666667	NA	NA	NA	NA	NA	NA	NA	NA	NA	33638.57638	141.4795324	616.4849186	101.69348	65.7050485	38629.48821	179.5879953	2476.89788	79840.99197	0.59228408	0.240250847	16.76838979	35934.63554	2462.292036	13750.53652	62.61944253	36663.99896	47675.07081	8196.26753
281	Fresh	22	6	26	2	56	NA	NA	648	NA	NA	NA	NA	0	0	0.555555556	0	0.555555556	0	3.055555556	653.3333333	NA	NA	NA	NA	NA	NA	NA	NA	NA	95616.33093	117811.9384	146944.589	6088.020864	107825.1539	33523.07414	822.5826252	12865.58103	155461.5928	971.9667444	14.38294929	3996.892821	9670.876573	453.8998891	2279.787345	52.03233537	5990.331928	8810.148833	3955.72364
282	NA	NA	NA	NA	NA	NA	NA	NA	NA	NA	NA	NA	NA	NA	NA	NA	NA	NA	NA	NA	NA	NA	NA	NA	NA	NA	NA	NA	NA	NA	21362.07709	244.6179338	464.0570725	130.9159723	79.33766261	28527.18676	860.0422217	4059.480774	66402.08445	0.715172359	0.309288985	12.62235237	18636.86521	259.202526	896.0135547	83.64973161	1065.628958	21662.71806	1193.728324
283	Fresh	93.33333333	66.66666667	68	45.33333333	273.3333333	29.33333333	16	116	NA	NA	NA	NA	10	10	6.666666667	4.166666667	30.83333333	4.166666667	6.666666667	201.6666667	NA	NA	NA	NA	NA	NA	NA	NA	NA	19830.71392	4191.269258	13658.74522	651.0761403	27101.82579	3176.417314	971.7522862	1129.722859	21003.40303	244.303601	1.538167381	371.51787	25043.46853	75517.69114	165865.4875	1789.247571	577277.3249	6238.515938	2113.989748
284	Fresh	5.333333333	5.333333333	2.666666667	4	17.33333333	NA	NA	338	NA	NA	NA	NA	2.22	2.222222222	6.666666667	9.333333333	20.44222222	6.222222222	5.333333333	356	NA	NA	NA	NA	NA	NA	NA	NA	NA	56970.27728	132.6790033	317.1817416	113.9971222	90.09307455	14584.99409	168.4591699	3915.151258	126128.8168	0.812124715	0.269318201	8.627343372	47457.89196	935.587246	8426.478135	99.86639385	18346.53012	12866.0609	1044.278396
285	Fresh	0	5.333333333	1.333333333	5.333333333	12	0	6.666666667	264	NA	NA	NA	NA	8.33	6.666666667	26.66666667	20.83333333	62.49666667	5.833333333	9.166666667	209.1666667	NA	NA	NA	NA	NA	NA	NA	NA	NA	11633.80671	38.59455874	193.8396173	70.5250341	134.1027365	17590.21006	200.216227	5519.991425	26292.45984	1.208840382	0.166615393	5.272437591	12090.84185	1824.814407	6275.163718	99.60591716	20475.2949	35789.11441	5363.021923
286	NA	NA	NA	NA	NA	NA	NA	NA	NA	NA	NA	NA	NA	NA	NA	NA	NA	NA	NA	NA	NA	NA	NA	NA	NA	NA	NA	NA	NA	NA	10492.92727	725.2989244	867.9536314	2402.377243	4103.910553	8119.90363	2289.963398	2995.744036	46361.20737	36.99382227	5.675616237	23.60833877	13466.21794	15901.56198	78452.39032	2577.791938	153450.8778	20783.05103	13152.03867
287	NA	NA	NA	NA	NA	NA	NA	NA	NA	NA	NA	NA	NA	NA	NA	NA	NA	NA	NA	NA	NA	NA	NA	NA	NA	NA	NA	NA	NA	NA	12629.72738	3540.660095	2174.681383	19043.86771	6296.222989	30026.79582	4278.043161	2139.734275	57579.54067	56.75595294	44.99113746	59.15133362	18293.78607	158206.0439	314917.9442	25223.36023	568572.6908	72966.88001	53543.64553
288	Fresh	25.33333333	32	85.33333333	1.333333333	144	32	60	109.3333333	NA	NA	NA	NA	24	9.333333333	48	4	85.33333333	34.66666667	190.6666667	189.3333333	NA	NA	NA	NA	NA	NA	NA	NA	NA	22211.63583	6228.733886	414.7250766	3031.470158	3205.927972	10580.87191	3296.40804	3271.550137	106399.5269	28.89915072	7.161848248	11.28052208	18284.48465	34442.51794	87786.11923	2501.567732	274376.2507	46495.58312	36542.51474
289	Fresh	105.3333333	62.66666667	92	34.66666667	294.6666666	10.66666667	0	114.3333333	NA	NA	NA	NA	14.67	9.333333333	46.66666667	137.3333333	208.0033333	6.666666667	6.666666667	36	NA	NA	NA	NA	NA	NA	NA	NA	NA	5875.593657	1324.953883	670.7879745	3351.481404	1333.781483	3690.92191	69.74116495	907.7557392	15890.431	12.02308737	7.917874817	18.24543291	6844.357311	72093.03264	334095.4201	4864.979477	649907.2581	10130.22657	7083.88488
[truncated: 25 more columns]
